# Supplementary material for: Host Range Determinants of Pseudomonas savastanoi Pathovars of Woody Hosts Revealed by Comparative Genomics and Cross-Pathogenicity Tests
Source: Front Plant Sci. 2020 Jul 2;11:973. doi: 10.3389/fpls.2020.00973 (PMC7343908; doi:10.3389/fpls.2020.00973)
Supplement: Supplementary file 3 [file Table_2.xlsx]

## Sheet: pathovar-exclusive genes
Pathovar	Category	Gene Name	Product description	Sequence
Psf	DNA replication, recombination, mutation and repair	AL065_19095	DEAD/DEAH box helicase	ATGCTACTGCCGCCTGAACTCGCTTTCTTGGCCCCCCTGCTCCGATCACCTCGTGAGGAGTATAAGTCAGCAGCTTGGCTGATCAGTGACTTCGACAGCACAATATGGCAGTACTCTTTTGAGTACAAAAAGGCCCCAAAGGAGCTGGACTGGAATGTCCCTTTGTCCGATGGCAGCTCGCTTCTCGACGAAAAAAACAGAGACACGCTGTTGGGGTTTAAGTACTTCCTTACCTGTAGCACTCGCAACGAAAGTGATACTGGCGAAACTAATGATCTCAAAGGGCAACAGGCTAGGCAATTCTGGCGCGCCTGTCATATTATTGATTTCTTGCTCATCAACGACTCTCGCTACCAAATTTTCAAGTACGGCCTGGCAGGGCTGACGGGAGGCAATCTG…
Psf	DNA replication, recombination, mutation and repair	ALO40_02245	Resolvase domain-containing protein	ATGCTGCCCATATCGTCCCCCAAATGTGTCGCCTATCTGCGGATATCCACTGGCGACCAAGACGTGGAGAAAAACAAGTCCTCAATCCGCCAGTTGGCTGATGAGAAGGCCTTCGCCCAGGTAGAGTTTGTTGAGGAGAGGATCTCGAGCAAGGAGTCCTGGCGTCAGCGCAAGATCGCTGACGTGCTTGAGGCGCTCGGTACCGGTGACAGCCTTATTGTCAGCGAACTCTCCCGCCTGGGTGGCAGCCTGTTAGAATGTATGGAGATACTGTCGATAGCCGCACAAAAAGGTGTCTGCGTTTTTGCAGTCAAAAGCCTGTGGCAACTAGATCCAGGTATCCAGGGCAAGATCATCACCATGGCTTTTTCCATGGCGGAGGAGATTGAGCGCGACCTC…
Psf	DNA replication, recombination, mutation and repair	ALO58_00980	Integrase family protein	ATGCTACTGCCGCCTGAACTCGCTTTCTTGGCCCCCCTGCTCCGATCACCTCGTGAGGAGTATAAGTCAGCAGCTTGGCTGATCAGTGACTTCGACAGCACAATATGGCAGTACTCTTTTGAGTACAAAAAGGCCCCAAAGGAGCTGGACTGGAATGTCCCTTTGTCCGATGGCAGCTCGCTTCTCGACGAAAAAAACAGAGACACGCTGTTGGGGTTTAAGTACTTCCTTACCTGTAGCACTCGCAACGAAAGTGATACTGGCGAAACTAATGATCTCAAAGGGCAACAGGCTAGGCAATTCTGGCGCGCCTGTCATATTATTGATTTCTTGCTCATCAACGACTCTCGCTACCAAATTTTCAAGTACGGCCTGGCAGGGCTGACGGGAGGCAATCTG…
Psf	DNA replication, recombination, mutation and repair	rlgA	Integrase	ATGTTGGCCAGCGTGGTGGATGACCGTAGCGGTGTGTGCTACCAGGAATACCACTACGTCCTGGGGGAAGATGCCATGACAGCGCTACGCTTTCTCTACAACGCCATGGCACCGAAGCCACAGAGTGACATTCCGTTTGGCTGCATCCCCAAGATATTACTGTTGGACAACGGCCCGGTAGCGAAGAGCAAGCTGTTCCGGCGAGTCATGACTCACCTGGGGATCGCTCAACGGACGCTAAGCAATCGATCGGTCAAGGCCCGTAAATACGCTGCATTAGGCGTCTCATTTAGCTAG
Psf	DNA replication, recombination, mutation and repair	rlgA	Putative integrase protein	ATGCTGCGCAACAACCTGGATGCCTTACCGGTTCGCAGTGCCGAGCGCCGGCTTCTGGTGCAGGAAGTGGCCCATTTGCATGGTGTCTCGCTGTCTACGGTCCGACGAGCGCTCAGCCAGCAACACGCACTCCAGACGGTGCACCGTACCGACTTCAACCTGCCACGCATTCTGCCGACCAGCGAAATGGAGCTTTACTGCGAACTCGTCGCCGCACTGCAGCAACGGACAGAGAACAAAAAACGACGCCATCTCTCTACCAAGGAATGTATTCGTCTATTGGAAGGCGGTGTGAACACCCCGCAGGGCACGGTGATAGCCCCTGCGGACATTCTGAAACGCAGCACGGTGAATCGCTACCTCAAACGTTGGGGCTATGATCGGAGGATGCTCACGCTG…
Psf	DNA replication, recombination, mutation and repair	rulA	ultraviolet light resistance protein	ATGTCGTTCACAATCATCGGCCCCTTGCTCGCGCAAGGGGTGCCACTGCCGTTTTACTCTCACCGGGTGGCTGCTGGTTTCCCTTCCCCAGCAGCTGACCACCTGGAAAAACACATTTCCCTGGATGAGCTGTTCAACATCCGGGCCCCGCATGTGTATTTGTTGAAGATTGAAGGCGAAAGCATGATCGGCGCCGGCATCCATTCGGGCGACCTGGTGATTGTCGACCGCAGCCGGGAGGCCCAACATGGCGATATCGTCATTGCGGCGCTCAACAGCGAGCCGGTGTGCAAGCGCTTGAACAAGACGCGCAACGCAATCTTGCTGACGTCCGAAAACATAGGCTTCCCGCCGCGTCACATTCTTGAAGGGGACGAGCTGGGGATATGGGGAGTAGTT…
Psf	DNA replication, recombination, mutation and repair	rulB	Nucleotidyltransferase/DNA polymerase	ATGCCTACCCATGAGCCAGTCTTTGCGCTGATCGACTGCAACTCGTTCTATGCCTCTTGTGAGCGTGTGTTTCGCCCGGATTTGGCCAAGACGCCTATCGTCGTCTTGAGTAACAACGATGGCTGCGTGATTGCCCGCAGCTACGACGCCAAGCCCTTCGTGAAAATGGGCGCCCCGTATTTCCAGATCAAGGACACGCTGCGCCAGAACGGCATCGTGGCGTTCAGCAGCAATTACGTGTAA
Psn	DNA replication, recombination, mutation and repair	ALO37_02080	Phage integrase family protein	ATGACATTTTCGATCAAATCCTTCATTGCCACCAATGGCGAGCGCTTCTCCCTCCTGCTTGACGCCAGGGAGGAAGGCATTCCCATGTACTACCCGACCATCTTCGTCTCCCATGAAATGAGAGAGAACCATACCCACCAGACGCAGCAGAGCGCTTTACACGGTATCCGACGTCTTTGTCAGTGGGAAAGCGAGCGCGGACTGCTGGTTGAGGAGAAGCTGGCTAATGGTGAGCTTCTGCAGCCCCACGAGATTGCTGACCTTGCCGCGCATGTCCGCACAAGTCGCATGGGGAAAAAAGGGGAAGCGATCAGCGCTGAAAAATTCAATATCTACTGGCTTTACATCCGGCGTTATATTGCTTGGCTGACCGATCGATTGCTGCCGAACCGCGACAGT…
Psn	DNA replication, recombination, mutation and repair	ALO81_200031	Single-stranded DNA-binding protein	ATGGCAGGAATTAATAATTGGAGCAGCAATCTGGATGCCTCCAGGATACTCCAAGAAGCGCAAAGTTTGACTGAGGAGCCTCCTCACTTCGATACGGCTTTTCCCATTGAACCTGAAAGCATTGCGCCACCGGAGCATCACAACCATCGCTACGTTATTGGACAAGAGGAACACCGTGTCAGACGTCTTGCTGCAAACAGGAATAAGGGCCGCCCCTCAGCACGTGCGTTCGGAAACGCCAGAAATAACAGTACGCGAAACTGA
Psn	DNA replication, recombination, mutation and repair	xerC	Tyrosine recombinase XerC	ATGATCCGAATTCTTTATGAAACGGGCATGAGGCGCGGCGAGCTCCTATCACTCAAGCTCAAGCACTTCATTGAGGCAAGCGGCGGTGAGGGAGCCTTTCTTGTCATCGAGCGAAACCATGGTGACGAACTAGACCTGCGCGCGAATCAGCCTGTCGCCAAGACCTTGGGCCGGGATGTTCCGATATCCCAAGTTTTGGAGCAGCAGATTTTAGACTATCGAGTTATACGTGCGGGCTTGAACAATGCTGGCCACAGCGAAAACTCTTTCCTGTTTTGCGTTCACCAGCGGGGGGAAACCGAAGGACAGGCGCTTTCGATCAATGGATTCAACTCCGCATTTTTGTATTTCCGAAATGCATTCCCTGTATTGGGCAAAAGCCTTCACCCCCACGCACTC…
Psr	DNA replication, recombination, mutation and repair	-	Phage integrase family protein	ATGCTCAGTTATCAAGACAGGGATCTCGCTCTGGATTCCCGTATCGTCAACCACCACCTTCGCTACTACCTGAACCACCGCCATCCAATGCACCCACCCAAAAAGGTGCGGATGGTACAGATAGTACATATATAG
Psr	DNA replication, recombination, mutation and repair	ALO53_01572	C-5 cytosine-specific DNA methylase family protein	ATGCAAGCACAGCACATCATTATTCTGACCGGCTTGACCATCTGTTTTCTGCTCCTCACCCTGTTCATCGAGAGAGCAATCAAGCGGGCCTTACGCAGGTCGTACTGGGCAGGAAAGTCCGCAGGTATCGCCGACAGCAACGCACGCATGGACGCATTGAATGCAGACATAGCAATGCTTGCACGCCGCCGCGTACGTGATCGCAAAGCGTTTCTGCAAACTATTGAACTCAAAAACCTCAGCATAAGGCAGCTTGAAGAGCAGTTAAACGCAGGCTATACCGGCTCGCTCACCAAAGCCGATCTCCAGGTTCTGTCAGACACCGCCATCACGCTGGGGCTTGCCCATAAAACCTGGGTGCACATAAAAGGCACAGAGCCTTGGCGCACTCGGGCAACA…
Psr	DNA replication, recombination, mutation and repair	ALO58_00980	Integrase family protein	ATGCTACTGCCGCCTGAACTCGCTTTCTTGGCCCCCCTGCTCCGATCACCTCGTGAGGAGTATAAGTCAGCAGCTTGGCTGATCAGTGACTTCGACAGCACAATATGGCAGTACTCTTTTGAGTACAAAAAGGCCCCAAAGGAGCTGGACTGGAATGTCCCTTTGTCCGATGGCAGCTCGCTTCTCGACGAAAAAAACAGAGACACGCTGTTGGGGTTTAAGTACTTCCTTACCTGTAGCACTCGCAACGAAAGTGATACTGGCGAAACTAATGATCTCAAAGGGCAACAGGCTAGGCAACTCTGGCGCGCCTGTCATATTATTGATTTCTTGCTCATCAACGACTCTCGCTACCAAATTTTCAAGTACGGCCTGGCAGGGCTGACGGGAGGCAATCTG…
Psr	DNA replication, recombination, mutation and repair	comM	Competence protein ComM (DNA iniciation of replication)	ATGTCGCTGGCTATCGTCCATAGTCGTGCCCAGGTCGGGGTGGAAGCCCCGGCGGTTACTGTTGAAGCGCATCTGGCCAACGGCCTGCCGGCCCTGACGCTGGTGGGGTTGCCGGAGGGGGCGGTCAAGGAGAGCAAGGACCGGGTGCGCAGTGCCATTCTCAATTCCGGACTGGATTTTCCGGCGCGGCGGATCACGCTCAACCTTGCGCCGGCTGATTTGCCCAAGGATGGCGGGCGGTTCGATCTGGCGATTGCGCTGGGTTTGCTGGCCGCCAGCGGGCAGGTGCCGCTGGTTGCGTTGCAGGATGTTGAATGCCTGGGCGAGCTGGCGCTGTCGGGAGCGATTCGGCCGATTCAGGGCGTGCTGCCTGCTGCGCTGGCGGCACGTGCAGCGGAG…
Psr	DNA replication, recombination, mutation and repair	mobB	Relaxase	ATGATTCTTATAAACATCGACAGGATTGGCCTCGTTGCCGCTCAGCAGGTTGATACGCGGAATAATGATATGGATATGGGGTTTGCGGTCGATCACCTCACCAGTTTTCCTGTCAGTGACAGTCTTCATTTTGGGCAAATGCGCTTCGGCATACAGATTGAATTCTTCAGGCTTGTACGCATGCATGAAAAAATTCTTAAAGTCGGTCGTCACTGCTTTAAGCAACTCAGGTGA
Psr	DNA replication, recombination, mutation and repair	orf268	Restriction alleviation Lar family protein	ATGAGCCGCACAGGAGCGCGTGACAGAGCGCGCAGGCAGCTTACCGAGGTACTGGCTTTATTGACTCAGGCCGTCTCACTACTAAACAAGTCGCGGGTGGTGCTCAAGCGCTCGCGGTCTGCAGATGCAGCCGAGTGCCTGGCAATGATCGAATCATTTTGCAGTTGTCCGTTGCCCACGCATCCCAACCAGCACCCTGACAACTTGGCCGTTGACCAGTTTGCTACTGCGATGAAAACGAAGCTTGCCGAGGGACGCACCAAAGGTCGGAACAACTGGGACAAGCCGTGGGTGCAAGATGCGCAACTCGCAAAGCTGCTGGTTGAGAACTTGCCAAAGGGTAACCCTGGCAACTTTGAAGATATCGCCAACTTCGCGATGATGCTGCATCAGCGCGGC…
Psr	DNA replication, recombination, mutation and repair	PLA106_27901	Chromosome segregation SMC protein, putative	ATGCCACGTCCAGTTCCCGACAGTTTCGCCTTCCTGCGGAACCGCCAGTTTCAACAGGCTCACTTGATCAAGGCCGAGCAGGTTGTAATTTGCCCACAGCCTTCCGCCCACATCGAAGAGTGCCTTAGCGGCTTCGTTCCATTTCTCTTACAGCACTGTTTGAGAAAGCCACAGGGCGTCGCGCTCTATGCCTCTGTGCTTTTCCTGTGCTTCGGCGATGTATCGATCCACGGTGAGCAGCTCCTGCTCCAGCGCGGATAG
Psr	DNA replication, recombination, mutation and repair	PSPPH_4558	MutT domain protein-like protein	ATGGAATTTGAGCTGGACAAATTCAATGGAGTGATTATCGATCCTACGTCATTGCCGGCGTCCAGAGAGTCAATGGTCGCCGCGCTCGAGCACTTGACTACCTGGCAGGACCATGAGCAAAAATCTCTTGCTTGGATATCACTTCCCATCACAAGTGCCGAAAGCATTCCTCTGTTCACTCAGGCGGGTTTCACTTTCCATAGCTGTCTTCATAACGAATTGACATTGGTTCGAAAGCTTTCAAATCTGTCGTTCGTGCCGTTTATCCCTACGCATACGGTGGGTGCAGGCGCTATCGTTTTGAACGACGCCAATGAACTGCTCGTGGTCAGAGAACGCGGCAGTAATGGTTTCAAATTGCCGGGCGGCCACGTTGAGGCTGCAGAACAGATTCAGGAC…
Psr	DNA replication, recombination, mutation and repair	repA	Replication protein	ATGTACCGGGAAGTGACCGAAGGGAAAAACCCGGACGTGCTAACAGTGCATCCCGACTACTTCCTAATCGATCCTGGCATTGGTCGTTTTCTCTACCGCCTTGCTCGCCGCGCAGCAGGCAAAACATCAGCCACATGGGGCTTTCGAACCATTTATGAACGCAGCGGCAGCACCTCCAAATTCTTTGAGTTTTCCAGAATGCTCCGGTCGATCATCAAGGCCAATGACATTCCGGAATACACTCTTTCAGAAGAATCAGGAAAGATGGGACCAATGCTCACCATGACCCACCGGGCAATAGAGGACGCCTTGCCAGCCGCAGCAGAATCAAGCGATAACAGCGAAGAGTAA
Psr	DNA replication, recombination, mutation and repair	Rmet_6256	Putative DNA circulation protein	GTGGGCACAATGCTTGAAGTCCTCAAGAATGAACAAGTAATGGCGGACTACGTTCACTGGAATGCGGGCTGGGGACCAGTGCGACCGGGACCGCTGAGTGGAGCCTGCGGTGCAGCCTTGGTGTCGCGCGGAACGACCTATCGTGAGTTCCTGCCCGCTAAAGGGCAGGTTGCTCGATCATTCTATCTCTGGCAAGTGCGCATGATTCACCGGAGCAACACTTATGATGCGTTTGACGAAAACTTGCAGAGCGGCGTCTTCTTTGTTTAA
Psr	DNA replication, recombination, mutation and repair	tniB	Transposition protein	ATGAACCAATACAACCACATCCATCCAGATTTTCAGCCCGTCATGGCTAAGTCGGCTCAAGGGCGCATCGATTTTCTCTACGAGCAGCGCTGGATCGGCTACCCGGCTGCCCAAAAGCTGATTGATCTCATGCATCATTTGATGACGGTACCCAAACGTCCTCGAATGCCGAACCTGTTAGTAGTCGGCAGCTCCAACAATGGCAAAACAACGATCATCGAGCGATTTGTAACGCTGCACAGCAAAGGCTACGTGGACTCCGACGGATGTTCAGTCAAGCCTGTGATAAGTGTCGAGGCTCCGCCCTCTGCTGACGAGCGCTCCCTCTACTGCGCCATCCTTGAAAAATTCTGGACGCCCTACAGACCGACGGATGTTGTTCCAAAACTGCGATTTCAG…
Psr	DNA replication, recombination, mutation and repair	umuC	Translesion error-prone DNA polymerase V subunit	ATGCTGCGTAAAACGTTCAGCGTTGTGATCGAGAAAACGGCACGAGAACTAGCTGGCACCGCGTGCCTGGAGCTGGACGAAGTCGAACCGCCACGGCAAGAGATTTGTTGCAGCAGAATGTTCGGCAAGCGACTGACCGAGCTGGGGCCGATCAAAGAGGCGGCGGCCACCTACATGATGCGTGCCTCTGAAAAATTACGCGCTCAGGGATCGGTGTGCAAAAAGATCCTGGTGAGCATCCGCACCGGCATGGGCCATGCAGCCGATCTCCGTAACGCCCAGTTCAAAGCCTGCCTTGTAGGGGAGCCCAAAAATCGTACTACGTTGAGCATTGAGCAGGCTGCGTGA
Psv	DNA replication, recombination, mutation and repair	ALO38_200193	ATP-dependent helicase	GTGGAGATTGAATCGGACCTCGTAGGTGTAGTGGACCACATACTTCAGACCTATAGCCCTTCGGAAATCAACCAATTGATACGACTCATCAGCCCAGCGCCTGACTGTGCCTTAATGACTGCGGCTGAGTTTGAGCGAGTGATGCGTGTGCTCGCTGGTCAGAGTCGAAGCCGGCCATTTTCGGAAAAGTCTATCCAGGCCGCCAGACTGATCCTGGTGATGGGGGCCAGCATGGCCGAGGCGGCCGCTGACGTGGGTCTGGCTAGGCAGGTGGTGCACAGGCTGATGAAACGGATTCGGGCTCGCCTGCAGATGTTGCCTGGTGAATGGGTGAAGGTTGAAGCGTGGCTGCCGCCTGCAGTTGCCAAGCAGGTGGCAGATCTGGCGATGGAACTGGCT…
Psf	Gene Regulation: Signal transduction	-	GGDEF domain-containing protein	GTGAATGGATTCATCGGCGTTATCGCGGTGATACGCGAAGTACGCGCGGTCGTTGTTGTTTTTTACCTGTATACCTTGGGAATAGGAATTGGCGACCCAGTTGCCAAGAGCATCGTAGATGAAAAGCCCTTGAATACCGTCCACATTCACCACATCCTGGGCCATCAATTTCGCCAGTCGAGCTTGCTGAGCCCCCTCTACACCATCGTGCTCCACGCGCTCCACGAGATGACGCAACGTATTATCAGCCTGTCGTAA
Psf	Gene Regulation: Signal transduction	cph2	Diguanylate cyclase	ATGGATGTGGACGAGAAGGGCGTTATTTTCCTTGCGCTGAACAATGGCGACCTGCTGGCTCGGCGACCGACGTTAACCGCCCTCATGACGACCAATGTCGCCAAAGGGGATATTTTCACCAGTTACCTTCCATACAGCGATAGCGGTACCGCTGTGATCAAGTCCGTAGTGGATGGGGTGGAAAGGATTTATGCCTATCGGCGGGTTTCTGGGTTGCCCATCGTCGCTGCTGCCGGCGTGTCCTGCCAGCATGTATTCGCCCCCTGGTGGGCCTATGCGTTTCGATCCATGGCTATGATCACTTTATCTTTGGCTTTGCTGGGTCTCTTGTTGTACAGGCAAATCCAGCACTTGGTCACTGCGGAAAGTGAGCTGAGCATCGCCCGATCCGAACTTGAG…
Psf	Gene Regulation: Signal transduction	MDS_1714	Methyl-accepting chemotaxis protein	ATGCGGCTCAGAAATATTAATCTTGCTCCACGTGCCACCCTGTTTTTCTCGACCATCATTTTGCTGGTCGCGGTATTGGGCGTCATCGCCATACTGCAGATGGGCAAGCTGCGTGATACAGAAAAGGACGTCGAACTCAACTGGATGCCCAGTATCCGGCAAACCGGGCTGATGAACGTAACCATCCTTCGTATGCGACTCGAGACGCAGCGGGCACTCGCTGACCCTCAAACCATCCCACAAACGGTTTCCAAATTTCCCGGCTACCGCAAAGCCATGAAAGATGCGGTCTACAACTATGAGCCCCTCATTGCGAGCGATCAGGAGCGGCAAACGTTCCTGGCTGTAAAAATCCTATGA
Psr	Gene Regulation: Signal transduction	AL065_29120	Carbon storage regulator CsrA	ATGCTCCTTCTCACTCGCCGCGAAGGTGAAAATATTATGATTGGTGATGCAATTCAGTTCCAAGTTCTAAGCGTTTCAGAGGGTGCTGTACGTATCCAGATTGAAGCTCCGGATTTCGTCGAGGTCCGCGAAGTGAGCGACCGCAAGCACGGACCGGCCATCACTCATAAGCGGCGGCGCTCGTTGGTCACCAGGTCAGAATCAAGGTAG
Psr	Gene Regulation: Signal transduction	cheY	Flagellar motility	ATGTGCCAGACCCAGGTTGGTTTCCGGGTCCTTGAAGCGCGAATGCTGGCCTTGGGAAACCGCCTGGCGATAGGCTTTGGAGGCACTTTCAAAATCCTCGTTGCCCAGCGCCAGCTTGCCCAGCAGCTTCTGTCGACGGACTGCCAGAGGGGACAGGCGCACAGCGCTTTCCAGGACCGTCTGCGCCCGCTTGGCATCGCCAAGCGCCACCAGCACATCAGCCAGGCCGTCGAACAGCGCCGGCATGGCCGGAAACGCCTTGATTGCCTGCTCATAGACGGCCTGCGCTTCGGCAGTCTTGCCGCGTTTCAGCAGCAGACTGCCCAACGCGCCGTAGGCCCACGGCGTGGCACGATCAGCCAGAATGGTCTTGAGAAAAGCTTCCAGTGGCTCGTTCTG…
Psr	Gene Regulation: Signal transduction	gmr	Diguanylate cyclase	ATGCATGAACAGCGCCGAGTCTGCATTGCGCAACAGTTGCTCGGCGGTCAGCGCATCGCCGGGGAACAGGCTGATGCCAATGCTGGCAGTGACAAACAGCTGATGCGCGGCAATCGCGAACGGTGCCTTGAGCGCATCGATCACCTGCTGTGCCAGCGCGGCAGCCTGAACCAGCTGCGAGCAATTCTTGATCAACAGGGCGAACTCGTCGCCGCCCGGACGTGCCAGAGTCATTTCATTGCCGGACACGCTTTTGAGCCGCTCGGCGACGGCCCTGAGCACATCGTCGCCCACGTTGTGGCCAAGGCTGTCATTGATGTTCTTGAAGTGGTCCAGGTCGATCAGCAACAGTGCGCAGCCGCGTTTGCTGGCGCGCGCCGAAGTCAGCGCCTGGCTGAT…
Psf	Gene Regulation: Transcriptional regulator	cysL	HTH-type transcriptional regulator CysL	ATGATTTATCATTCACAGCATAAGAAATACTTTGCCATGCGCCGACTCAACCTGAATCACTTGCATACCTTCTCGCTGGTCATAGCGCACGGCAGCTTCTCCGCAGCGGCCGAGCGACTGCACCTGACCCAGCCAGCGGTAAGCCTGCAAATTCGGCAGTTGGAGGACCAGTTGAACCTGAAATTGATCGAGCGCGTAGGCAAGCGGCTCAAGCCCACCTCGGCGGGCACTACGTTGCTGGAGCATATTGCGCGCATTGAGGCGGTGGTCGAAGACGCCCTGCTGGAGTTGTCCAGTCACGCCAGCGGCGTTGCCGGAAAGGTTGCGATCGGTACCGGCGCAACCGCCTGCATTCATCTGCTGCCGCCCATGTTGCAGGCACTGCGCCGTCGCTTTGCA…
Psf	Gene Regulation: Transcriptional regulator	lysR	LysR family transcriptional regulator	ATGCGACTGGGCGACTTGAAGCTGTTTGTGCGCACTGTAAAGCTTGGAAGCTTCTCCAACGCGGCACGCGAGGCCGACCTTTTGCCGGGACAAGTCAGCGCTGCCATAAAGCGTCTGGAGCGCGAATTGGGTATCCGCTTGTTCGCCCGCTCCACCCGTAGTTTGCGTCTGACTGGAGAGGGGGAAACGTACCTCCCCAGCGCGATTACCGCATTGGAAGCCCTGGCTCAGGGGCAGGAGAGATTGCACGGTGAAGGCAACCAATTGCAGGGGATATTGCAGGTCGCCGCGCCATCTGATCTAGGCAGAAACGTGTTGTTATCCTGCTTCAGCCAATTTCGCAAAGAACACCCACAGCTTACTTTGCGCCTGCTGATTTCTGATCGGCTGGCCAATGTT…
Psf	Gene Regulation: Transcriptional regulator	nicS	HTH-type transcriptional repressor NicS	ATGAAAAAAATCGACTCCGCCGTTGCCGTTGAACCTGCCGCTACCGTGCCCAAGGGCCGCAAGAACAACCCGGAAAAAACCCGCGAAGATATTCTTCAGGCTGCTGTCGCCGAATTCGTTGCCCACGGTCTTACAGGCGCGCGCGTCGATGCCATCGCCGAGCGAACTAAAACCTCGAAACGGATGATCTATTACTACTTCGGCAGCAAGGAGCAGCTGTATGTCGAAGTGCTGGAAAAACTCTACGGTGCGATTCGTAACACCGAGAGCGAGCTGAACCTGAGTGAGCTGGAGCCTGTCGAGGCGATTCATCGCGTGGTTGAATTCACCTTCGATCACCATGACAGCAACGTCGATTTCGTGCGTATCGTATGCATCGAAAACATTCATTACGGCGAG…
Psf	Gene Regulation: Transcriptional regulator	prtR	Transcriptional regulator PrtR	ATGAATACATCAGGCGATCGACTCCGCATCCTCCTTCGGGAGTGCCATCTCACAGCGACTGACTTTGCGGCCAACCGCAAAATCACGCCGCAACACGTCAATAACTGGTTCAAGCGTGGCGTGCCCATGGCGCGGATCGATGAGGTGGCTGAACTGTTAACCGTAAACGCACGCTGGCTGCGCACGGGCGACGGGCCCAAACATCCCAATGAATCGGCCAATGAAAACACTGGTGAAGACACACGCATGGTCATCCAGCAGACCAGAAACGTCCTGCGCGGCGATGTGGAAATTCAGATCTACACGGAGGTTGGATCCACTCATGGCGTCGGCAAAACCGTCCTTTCCGAAGCCCCTGGGCAAAAAATCCGCCTGCCCGTGCAAGTTCTGCAAACCATG…
Psf	Gene Regulation: Transcriptional regulator	RL0308	Transcriptional regulator	ATGGATTTTGAAACAGGCGGCCCGGGTAAAACGGTCGATATCAGAACACGTGACGCTCTCCAGGGGCAGGAAGCTATCCGCTTCGGCTCTTTTGTGCTGCACCCGCAGCAGCAGCTGTTGTTCAGGCACTCGCAGCCGGTACCGCTGGGCAGTCGCGCCATGTCTCTGCTGGTGGCATTCGCAACACGCCCCGGCGAACTGCTGGAAAAGGCCGAATTTCTGACACTGGCCTGGCCAAAGGCAGTGGTGGAAGAATGCAACCTGCGCGCGCAGATCGTGACGTTACGCAGAACGCTGGAAGAGCAGGACGATTTCACCTATATCGTCACCGTGCCAGGCAGGGGTTATCGATTCAGCGCCCCGGTGAGCGTTCAACCAGCAACCGCTCCTGCGCTACCT…
Psn	Gene Regulation: Transcriptional regulator	dksA	RNA polymerase-binding transcription factor	ATGGTATTGATGAGCGTTGAGCAACTGCTGGATCAAGCTGAGGACGAGTACATGAGCGTAGACCAGCTGGTCTTTTTCAAAGACAGGTTGGAGGTCAAAGCCGCAGAGCTTCGTGATCGCTTGCTCAGCTGTCAGGCCAGTTGCGAAATCGAGCGTCACCCGGACGAAGCCGACTTCGCTTCCGATGAGGAAAACAGAGCGGTGGCAGCAAGCATGATAGAAAGGGACAGACAGACGTTGAGCCATGTGCTTAAGGCCCTGGAAATTCTCGCTCTGGGCGACTACGGTTTTTGTCAGGAAACTGGCGAGGCCATAGGCATAAAACGCCTGCTACTGGTCCCCGAGTCGTTGTACTCGGTCGAATCGATGCGGGCGCTGGAGGCCAAGGGAATGCACCAA…
Psr	Gene Regulation: Transcriptional regulator	ALO83_200107	Nucleotidyltransferase	ATGCTCGATTTATCCGCAGAGCAACACCAGCTGGCGAAGATAGTCCATGATTATGCCAGCCGATTTCCATCTACAGAAAGTGGCGATAGCCAGCTACTTCAGGGCTGCTATGACTATATGCTGGCTTTCAAACAGGTGCTCGACAGCTCATCAAAGGTCCAGATGGACTATATCTGCCTGCAATATCCAGGATTGTTTCGCTTCGCGAAAATGATGGAGTTGCTGGCCCAAGGTATTGCTGATGGCGTCATTCAGGTGCCGAAAGAACACTCAACATGA
Psr	Gene Regulation: Transcriptional regulator	ftrA	Transcriptional regulator	ATGAAAAATCATCTCGTTGTCGCACTCATCTACAACCAGTTGTGCACCTTCGAATTTGGCTGCACGGTCGAAGTATTTGCGCTGAAAAGACCTGAACTGGGGGTCAACTGGTACGAATTCGCGACCTTCCCGGTCGACGATGGGCCGATCACCGCCGCCGGGGGCATTACCATCGTGCCAACGCCTGGCGAAGTGCTGCTGTAG
Psr	Gene Regulation: Transcriptional regulator	K788_0009225	Xre family transcriptional regulator	ATGACGCAGGAGGAACTGGCGGATCTGTCTGGCTACCAGCGTAATTACGTGAGCCTGCTAGAGCTAGGTCGCAATCAACCTACCCTTACCGCTATTCTATCTCTATCAAAGGCTTTGGAATGTTCCCCTTTGTTATTACTCAAAAATACGCTTGAACTGATTGACGGCCCTAACTTATCCGAGTAG
Psr	Gene Regulation: Transcriptional regulator	murR	HTH-type transcriptional regulator MurR	ATGACCCGCGCCGATCAGCCCACTCTGCCCGAGACGAGCGTCGACATGCCGCCGACCAATGCCGAAGGCCTGCTAAGGCTGATCACTGATGAGTACGACGGTTTACCGCGTCAGCTCAAGCGCATCGCCAGCTATATGAGCCAGCAGAGCGACCGGATCATGGTTGACCGGATCAGTGACATTGCCCGCGAGTGCGAAGTCCACCCGTCGGCCATCGTGCGCTTTTCCCAGCGTTTCGGGTTTAGCGGCTTCAGTGAGATGCAGGCGTTGTTTCGCGAGGCTTACACGCACAAGACCACGCCGGTGCAGAACTAG
Psr	Gene Regulation: Transcriptional regulator	PSTA9_01826	Putative HTH-type transcriptional regulator	ATGGATATCTATAAACAGCGAATCAGCGCTCTGCGCGCCGCGATGGCGGGGCTGAGCCAAAAAGACTTTGCAAACCAACATGGGTTGGACGCATCGTATTTGTCCCAGCTTTTGAACGGTCATCGTAAGCTCGGCGAGAAAGCAGCTGCGAACCTCGAAGAGAAGATCAACCTGCTTCCAGGCAGCCTGGTAAATCCAGAGCCATCAAATGACTCTGAGCACACTGAAATCGTAATGCCTGCAAACGTTGCAGCTGTTGACAGTCGAAAGGTTATGCAGGCCCTAGGCTTCATTACCATACCCCATCTCAACGTGGCAGCTTCTATGGGGTCCGGCAACGTTCCGCCCGAATCCCAGATAGAAGTGATCAAGGACATAACTGTCCATCTCGACTGGCTC…
Psf	Hypothetical Membrane Protein	ebA2590	Predicted membrane protein (DUF2254)	ATGGTTGCTCGATGGCAATGGCTATTAATTCGGACGACCAAACGTCTTTGGTTCAGAGCGGGACTATTTTCCCTCTTGGGCATTGTCACGGCATTGTTGGCTGTGGTCCTTAGAGACCACATTCCGATAGACCTGCCGGGCAAGATAGGTGCTGATGCCGTCGACAAGATTCTCGGCATCATCGCGTCCAGCATGCTCGCCGTTACCACGTTTTCGCTAAGCACCATGGTTACGGCCTATGGTGCAGCCAGCACAGGTACCACCCCGCGTGCCACAACCCTGGTCATGGAAGACACGACCACGCAAAACGCTCTATCGACCTTCATTGGCTCGTTCCTTTTCAGCCTGGTCGGCATCATCGCGCTAAGCACAGGTGCTTATGGCGCTCAAGGCAGGGTC…
Psr	Hypothetical Membrane Protein	ALO76_05165	Transmembrane protein	ATGAAAGCTCGCTCAAAGAAATCAGTAAGCATTGTTGCTTTGGCACTTTTAATGGGCAAGGTGTATGCCGCTCCTACTCCTGCCGCGTGCCCGGATGTCAGCGTCATCAAACAACATCAGGAAGGGCAAGGTTTTGTGTATACGGCACCAGCCCCAAACAACCAACAATGGAGAGGCGAAAACCCGCGAGGCGATGCAAAGGACATAAATAGTATTGCTTTCAAAACTGCAAATATACGTAACCGAAGCGCGATCACAGGTAATGCATTTGTGGCGTGCGACTATGAGGGTAATAGCAGCGCAGGAATCAGGATGAGTCTTGAAACGCTCAAGGTAGCAACACCTGTGGGGAAAGCTTGGAACGGACTCAGTTGCAGTGAAAGCAACCCATCCCTCTGC…
Psf	Hypothetical Protein	-		ATGCTGCGTCTGAGCATGAACCTGAACATGCACACGCTTGAAATCCTCCATGGAAACAGCCTGACAGCAGATCAATGGTCTTTCGCGCCAGCTGACTGA
Psf	Hypothetical Protein	-		ATGGCCCTGACGGGCCAACACTTTAATTTCCACAGACTGCTCCTGGGTCAACATATTGGCAGCTCAAAGCCGCCAGTTTTACCCAGGGGGGTCAATTCTAGGTTGGCGTTAGGGGGTCATTTTTACAGTGGCGGTGACACCTTGTCAGATGACACCTTTATTGGTGTGAGCCGTGGCCTTCGAACGAGTTATGCAAAGGAATTCGTTCGGTTGATCCACGAGATGGCGAAAGACGTTCCTCTGCTTCCGACCTTTGAAGGTAAAGATGGCTGGCCTATGCCCAATGCAAAATACTGGGCAATTGCCAAAGAAAATCTCGATCCGTCAGCGGTTAGGTTTTGGAACGGCTGGCCCGTAGAAAGCGCCGACGGCAAGACTATCTACATGTCCTGTGCCAAT…
Psf	Hypothetical Protein	-		ATGCTCCTTAAAGAATATACCACCTACACCACCCTCCGAAGCCTGCCGATTGCTGAATTGGCCAATCCCGAACACCGGCCACTGCTGTTGTGGTTCGCCAGGGAAATTGCGGTCCCCTGTGTAGCTGAAGCTTTTATGAATATCCTCCAGCAGGGCTCCCAAAAAGTGGTACCTATTGCCGTTATTTCTCCCCTAACCCCTGAATAG
Psf	Hypothetical Protein	pKPC2_CF65_00038		ATGAGAATAGACATACCGTTGTCGTCCGTTACCAAGCAGCAAGAGGTTATTTTTCAAGCTGCCGCCGAGGAAGGTATTAAGCAACTGAAAGCTAATCTGAATGCGCCCAGGCTTCCAAGACAGTCGGAACTGGACGAAAGCCTGTATAGCCGCACGCACCTGCTACGCGAGCATGAAGGGTGGGAACCGCCCTCTCCTGAAATTGTTGGAGCTTATTTCCGACATTTTCAGGGATGCTTCCCAGAGCACGGGACAGATGGAAAATTAGCCAAGCTACTGGGGCTTTCGTCTGATCGGCGCGTGCGTGATTACAAGCAGGGAGTAAGGAAGGTGCCTTATGGCGTCTGGCGACACTTCCTGGTGCTCACGGGGCGAGCCCCGCAGGACATCATCCCTGTA…
Psn	Hypothetical Protein	-		ATGACCAATTTTTTTTACCTCGTAAACCCCAATGATATTCGGATTGATCGGAAGTCGAGTCCCCGTACTGCTACAGTGCGAGGTACGGGTGGCGAACCGGTACTGACAGTTCCCGCCAGCCTGCCTGACCAAGAAATAATGAATTTGGTAGACACGTTCAACCTTGTTTATGCGCAGGGATTTGAACTTAACAAACGGCAAGAAGGATAA
Psn	Hypothetical Protein	ALO61_01244		ATGAAACTGCATGCCTTTTTACTTGCCTTGATGATCCCCGCACTGTCGGCGCATGCCGAAGCCAAAACCATAAACGTCCCCCATGACCCGACCGGGCAGCACGCGCTGGTGGAGAAAAGCGGCAGTCCCCAAGCGCGCGTCGTCGTTACTCGACGTGAAGGTCTGCTGGGCGTGATCTACTCCAAGCGTCGCACTGATCAAGCACCTCCCCGGCTGAATTAA
Psn	Hypothetical Protein	ERS370003_03543	Uncharacterized protein conserved in bacteria	ATGATCGAGTCAATCAGCCTCTCAAGCATAGCCACCTATAGCCCCGTCAAGCCCGAAAATATTGCCAATCTCAAACCGATAAATTTCTTTTACGGGGCCAATGGCGCGGGCAAAACCACGATCAGTCGCCTCATCGAAAAGCCTTGTATCTCAGCAACTTCGAGTATCACCTGGCTGAGAAATAATCCGATACCAGCCATGGTCTACAACAACGACTTCATAACTTCTAACTTCACGGACTCCAAAGAGCTTCAAGGTGTTTTCACGCTCGGCAAAGCCGAGCAGGCCCAACTTGATCGCCTCAAAGATCTCCAGGAAGTACGAAAGCGTCACGAGAAGCTTATAGCGAAGTCTACGATCATGCTTGAAGGCGAGGATGGCAAGCATGGCAAAAATGGC…
Psr	Hypothetical Protein	-		ATGTTCGATGGCGACAGGTGGATCAGCGCGCCGATCCAGTTCAGCGCAATCTGGGTTTTCATCAACTGCGACGCCACCATGGTAACCACCCGCTTGCACGGGTGA
Psr	Hypothetical Protein	-		ATGATCAGTGACAATCGCTCATTGGCAAACCTGATGTCACTGATTGCTTTTCACTATGAAGGCAGCTTATCGATAGAAGAAACCTTCGACCCGCTCCCTGTCTCCAGGTTGCCCGGGAACGGCGCGGCGTCAATGTAG
Psr	Hypothetical Protein	-		ATGAATATCGTATCGTGTGGGGTCATGCACCCGACACTTGGTTTGATTAGCGTTGAACAGCAGAACGATAATGTGCTCCTGCGTTATCAGGGGAAAGAGCAACTGATCAAATGGGATTTGCCTGAAAACATCGCTTCCCTGTCAGTGGGTGTCGACAAGATCGATTTCACCTATATTTTTTCGCCGAGTTCGTATCTAGTAAAAAGCCTTTATTTTAACGGTGATGCATTTTTCTATCGTATTCCAGATGGGATCTGTTTTTTTCAAGAGGTAATGGTCGATGAGTTTCCATTGCTCTTCTACAAATCCCGCGAAGGGTCCCGAGTCAACTTCAATTCGGTAAATGAGGATAAAACATTCTCTGTTGAAATTCACTCGATCGGCATAGAGAAGTACACC…
Psr	Hypothetical Protein	-		ATGAAAATAACGAAAGAGCAACTGGAAAAAATCTGGACTGATATCCTTGAGCTGGATTCAATAGACCCTGATAAATCTGTGTTTGATCTGGGCATGGACTCGATAAAAGCTCTGGATATTTCCGATGAGATTTTTAACCGTACCCAGACCAGGCTGGAGTGGAAAGACTTCAACGTGACCACGACATTGAACGAAACCTTAGCCATGCTGAATACGCCAGCTTAA
Psr	Hypothetical Protein	-		ATGTCGTACATTAACTTGCCCAGTGATCAGCAAGCCGCAATCAGCGCCGTCGACGAGACGGTGCTTCGGGCAGCAGTACGCGAGTGTTTAGATGAAGAACGCGTAGGGCCTATTCATGGCCTTGGTCTCAGTGACTGTGGGCCCTACGTCGCTACCAAGCTCCATAGGTTCCAACAAGCAATCGCTGAGTACATCAAGGCCAAGGCCCATGTTAAGCGCGAACGCACTCGGCAGGATGCGCTGCATGCCGGCAGTGACCTCATTCACGCCGTGCAGCACATGAAAGGGCGGCTCGAAACTGAACTCCAAGAGGGGGAATTGTTCTTCATTGACGATCAAATCAGGCCGCCTTTCCATCTCAGCAAACGGCTATCAGTGCGAGTGCCGTTCCGTTGGCGA…
Psr	Hypothetical Protein	-		ATGACCGTGTTGTACTCGGTTCCTGCAACCGTCGTTTTTAATATAAAAATTCCAGCGGGGACTGAGGTATACATAGATGAAATTGGCTCCCAGAGTGGTTTCTATGTGGGGGGCGCGGAACAGATAGTTTTTGTCAAGCCGTGGGCAACTAAAGGTATAGAAGTCATGAGCTTACGTTCTTTGAAATGA
Psr	Hypothetical Protein	-		ATGAACGCATTGTCTGTGGTGGGCGCGATGGTCGCCCCGGTCACTGCCGGGTTGGCCAATGTGATGGTGGTGTTTGCGGTCAGCGTGCTCATCTGGTGCACGTGTGCAGGCATGTTGGCGATGGCCACAGTGACCTTCTCAACACCCGATACAGAGCCGATCACCCGGTTGGTGAGGTTGACCCCGGTCCCCTGA
Psr	Hypothetical Protein	-		ATGAGCTGGACGGATATCACCGACAATGGACGCGTCTACAGCATGGCGCATTTACAGCCATTCACACATGTCTATAGAGTCGATGAGCGCGATATCACCGTCCAATTCACCTTTGGTTTTCATTGCTTTACTGATGAAAAAGGCGAAGGCAAACTGATTTTTAACCGTGGAGAACGTCGATATTTTTCTCCGGCTCGCTGGGAAGCGAGCAAAGAGTTGATCCCCTGGATATGCGAGCGACTGCTAGATGCTCGTGTAACTCTCTATCATGACCACAAGCGGCAACGCCGGTACTTCTGCATGGATCTGTACGACTACGCACTGTTTTTTCAGATTACCAAAGCAGAAAAGACTGTAAATACGCTCAAAATTCTGGTGATTTCTGCGTACAGCGTTGAT…
Psr	Hypothetical Protein	-		ATGACGCACGCTGTAATAAGGGGCGTTGCTCTGCACATCGACGGCCGGATCATGTTCGAAGGACTCAAAGGGCACATAGTTCTGATATCCCCTGCCTCCTGGCTGCCATCCGGTGACGGTATCAACCGAGTAAACCCCGCACTTGCCATGACCGTAGTGCGCAGGAATCAGCAGATACTCATCCTGTCGTGCGTCGGCCAAAATGGGGAGTGCATCCTGTTTGAACAAGTTGACCACGGGTGTGCAATATAA
Psr	Hypothetical Protein	-		ATGTTCTCTGTCATTGACCAGTTTGGTAAAGAGCTAGATTTACCCGACGCCGCTCTTGGGGCTGAAGTTACGCGTATCCTCCGAGTAGACTGTTTAGTGAATAATCCACTCTTTCTTGTTACGCATTGGGTTACAAGTAGCGCCGTTAGGCAGTCTGCTTTCTCAGTGGTCAGCGATCTAGTCGGTCTCCAAAGTTTGGTTAGAGAGCGATCCAACACGCAGGTAGTAGGTCTGCAGAGCGTGTATGTCGTACTTCCGCCTGATCTCGTGGGCTCACAGTCTTGGAGAATTGAAAGTTTGCTTGAAGCTTACATTTTGATAGACGAGGGCTGTACTGAAGCTGGCCAGCGCTATGTTACGGAGAGAGCTGAGTACGTAACGGCTAAGTTCCCAAGCGAC…
Psr	Hypothetical Protein	-		ATGCTGCAAGTGAATAATCATCCGTGGAGTGAGGACGAATGCAGGCAGAAGTCGATTTCTTACTGGAGCAGACTGAAACGCTACGCGGATGGTGGTGATGAGCAACAGTCGCCGGAATGGGTGTTGCAAGAGGAGCGGGATGACTGGATTGAGTTTTTCAGCGGATGGCAGCAGCTAATTGACGAAATCAACGCCGAGGATCAATCACCCCCCCTCGATCTGGAAGCGCTGAGCGCTGGGATGCTTGAGGGAATGGCGAGCGCTCAGAATACATGGAGCTCGTTAGTGCCATCAATGTCGGTACGTCTGCACCTGCAGAGCCGATACCTGTGTCGACAGTTCATCCGCATGCAAAAAGCAGAGGACGCCTATAATCCAACGTCGAAGAAAAAGCGCAAC…
Psr	Hypothetical Protein	-		GTGGCGTCTCACCTGGATGGAATAACATTCTGGGAGCGCTTTAAAGAATATTTCGAGAGCAGTTATCAAAATATTATCCGTATGGCGAGTGAAACCCGAGCCGGTGGCAAGGTCACAGTAACTACTATAATCGACAGCGCCTATTCATTGGAAATAGGCAAAGGAGTCAACAGCTGGGACGCGGTCGTTTACCGCTCGTTACTGGAGGATGCCGATGTGATGGATTTCCTTGAGAACGGTGAACTTTCTGAATTTCCCTGA
Psr	Hypothetical Protein	-		ATGGCAAATCCAGTTGAGTTGACTCGATACATCCGATTTCAGCTTAATGAACTAGGAGCTAGAAATGCGCATCATGAGTTCGAAAACTTAGCTTTCGATTTAGCGAAGGCACGCATATGCAGCAATATCATACCTGCAACAGGGCCTGTCAGCGCTGGCGGAGACGGTGGTCGTGATTTTGAGACCTTCAAATCGTATATCGAGACCCCGTTGACACCAGACAACTCCTTCCACAGAATTTCATCTGGTGAGCAACAGATATTATTTTCCTGCTCTATCCAGAAAAAAGCAGTCCAGAAAATTCAATCCGAGCTGAAACGCATGAAGTCCGCTCACAACTTTGAGCACATGGTATTTTTTTGCGAAGCCAACATTCCAGTTGCAAAAAGGCAAAAATTA…
Psr	Hypothetical Protein	-		ATGGGACTTTACAATCGAAGCCCCCACCAAAAAAAGGTAAAAAGTAAAAATCGAAACCGGAGTATTGCTGTCACCTCTAGCATAATCAGCACATTATCCTTATTTAAAAGCCAAGACTTTATTTTTCGATCAAAAAACTGGATACAAACAGCAGCGGACATCAGTTTCAATTTTCAACCATACGAAATCGTCCTATCAGAGTTCACACCCAAGGAAGCGATTACTGCAAGCTCCACCTTTTGCGAAGAGGCCCCATTCGAATGCACCGGGAACAATATTAAATTTATTCCTGGCTTTTCAGGCCTAGCCCCTAACTACGACCAAGAGGCTCTCACTGCAAGAATTACCGATAGGTACGCCGCTGCAATACCTAACATTAAATTCACAGCTCGTAAGGCA…
Psr	Hypothetical Protein	-		ATGAAAGCAGTCAAAGAACGTCCGATCCAGTTAAAAGGGCCGGAGGTCCGCGCCATTCTTGAAGTGCATAAAACTATTATGCGCAGAGTATGCAAAGCCACCGGAGCTGCCTCGCTAACACGGGTATGCAGTCACGGTAACGGCATGTTCGGATGCAAAGAAGGGATAGTCAAATTCACATGCCCTTACGGGAAAACCGGCGACTGA
Psr	Hypothetical Protein	AL058_03740	Putative exported protein	ATGAACAATTATTTTCGCATGAGCGCCATTGCCATCGTGCTTTCGCTAGGCTCTCAAGTGGCTACCGCTGCGCAGGACGCTGATGACTTTCTGCAGGAGGGATCGCAGAAGTTCTGGTCGGCAAGCTTGTACAGGATGAGAAGGGTGTGTCTGCCGACGTGA
Psr	Hypothetical Protein	BAY1663_00947		ATGGCGATGAAGTTTGGCCGCGCCCACTGCGAAGAACTCAAAAAATTGTTGTCGCCCTACCAAGCACGCGATCTTTATACCAACGAAGACGGCGAGCACTATGCACAAGAGTTGACCTTTCTCTGCGAGGATCAGCGCTGCCGCGCACTACTCACACCCGTCGGCATATACATGGCGCGCAAATCAAAACGGGCGCTGCACTTTCGCACTAAAGATACACATGCATCGGATTGTGATTTTCTACAGCCTGGCGCATCCAGTGGCCCGAGCCGCTCGCCAGCGGGGCAAGAGGACGACTTCAAACCCAGCGACTTCCCAACTGAGCTAGATTTATCTCCTTGTCCCCGTAAAGGCGCTGCAGGGGGAGGCGAAACCACGACCAGCGGGACTGATGACGAG…
Psr	Hypothetical Protein	PSPTO_A0033		GTGTTGAAAAACTATAGATGCGGGCAGTGCAAGAAGCTGCTGCTTCGCATGGGTGACTACACCGAACTCCAGATCAAGTGCCCCCGCTGCGGGACATTGAATCATGTGAAGGCCGTGAGCCTTGAGTTATCGCCTCTGAGCGACAGAAGAACAGCAGCGTCGCTGCTGCCTCCCAAAACTATCTAA
Psv	Hypothetical Protein	-		ATGCACACCGGCCGCGAGGAATTCGTGACCGTCCAGGTCGTGCACGGCGGTAGGAGCTACGACTACGCAATCTTCTTCACGGTTACCAAAGCTAAAAAAGCCGAGGGGGCACAACTGAACCTTTTTGTGAATAGCGCTCACGAACGTGTTGACCCTCTGCGCTACACGAAACCGATCAAATTCAAGTTCATTTTGCTCAATAGATATCAGGGTAAACAAATCAAGCCACCGGGTTGA
Psv	Hypothetical Protein	-		ATGGCGAAGGGTAACTACATAGAAGCGGAGGAGATCATCAGGCGACTGGAGGGAGGTATCACACGTCCCTTCCTATGCCGAGCCAGCAACGGCAAACACTATGTGGCTAAGGGCTTGGAACTACCGCTCGCAGAACGTATTGCCGAACTGCTATGCGCACGCCTGGCCGCTGACTTCGGCTTGCCAATCCCCGAGCACGGCTATATCTACATTGATCCAGCACTGCTGCGTTACAACCCAGAAGCACGCAGCGACTTGGGGCCGGGTGACAGCTTCGCCCTGGCCTATATCGCGGACGCTACCGACCTGCTGTATTCGCAAGTGCTGCACGTTCCTGTCGACCTGCAAAAAGCCGTTTTCACCTTTGATTACTGGGTTGGTAACGGTGATCGTCAGCTA…
Psv	Hypothetical Protein	-		GTGAAATACGCCTGTCTTTACAGCATCGTGCGCTTCGCGCCTCTTGCCGAAACCGAAGAGTTTGCCAATGTCGGCATCGTTCTCTCGGCCCCGGCTATTGGGCGCATGGAGTACAGGCTCGCCCGTAAAAACCTAAAGCGTGTCAATCACTTCTTCGAGTGCAACAACCTGTTCGCCAAGGCCATGGAAATAGCCCAGAACGAGCTGGATGCTGTACGAACGATGATGGCAGCAGCACAAGAGAACCAAATCGTTAATCACTTCCGCTTCCTGACCGAGCCCAAGGAGTCGCTGATTCGCTTCAGCCCCATGCGCTCTATCCTCGTGGAAAATTTTGACGCGACCCTTGATGAGTTGTTTGGCCGCTATATCGATCGCCAAGGCATGGCACGTGATCGT…
Psf	Metabolism	glf	UDP-galactopyranose mutase	ATGCCTCGGATAAATCCTCAATCAGCCGCGTTTGCAGAGACGCACTATGATTTCCTGATCGTCGGTGCTGGTTTTGCGGGAAGTGTAGTGGCGGAGCGGCTGGCAGCCGGATTGGGTAAACGCGTTTTGCTGATCGACCGACGTCCACACATTGCGGGTAACGCTTACGATCACCTAGACAGCGCCGGGGTGTTGGTCCATCAATACGGGCCGCATATCTTCCACACCAATGCCGAGCGCATTGTGGAATACCTATCGCGATTTACCGAATGGCGCGACTACCAACACCCTGTGCTCGCCAGTGTGGACGGCCAATTGCTGCCTATTCCGATCAACCTCGATACGCTCAACAGCTTGTACGGTTTACAGATGAATGAGCAACAAGCCGAAGCCTTTCTC…
Psf	Metabolism	lly	4-hydroxyphenylpyruvate dioxygenase	ATGCAGCGTTCAATTGCTACCGTATCCTTGAGCGGTACTCTGCCCGAAAAGCTCGAAGCCATCGCCGCAGCCGGCTTTGACGGCGTCGAGATTTTCGAAAACGACTTGTTGTATTACGACGGTAGCCCACGCAACGTCAGGCAGATATGTGCCGATCTTGGGATCGCCATCACCCTGTTCCAGCCCTTCCGGGATTTTGAAGGCTGCCGCCGTGATCGTCTGCAGCGCAATGTCGACCGTGCCGAACGCAAATTCGATCTGATGCAGGAACTGGGCACCGATCTGGTGCTGGTCTGCAGCAATGCGTCTGCCGATTCGGTGGGCGACGAAAATATTCTGCTGGATGACCTGAGCCTGCTGGCCGAGCGTGCCGGTGCCCGTAACCTGCGCGTCGGTTAT…
Psf	Metabolism	nicB	6-hydroxy-3-succinoylpyridine 3-monooxygenase HspA	TTGCGTACAGCTTGCTTTGTCGACGGCTACAACCTGTTTTACGGCCTGTTGGCAGGTACGCCCTACAAGTGGCTCGATCTCCCTTCGCTTCTGGCTCACATCATTCGTGTCGAGAACCCCAACAGCACGCTTGATGCCGTCAGTTTTTTCACGACCGGTGTAATGCCGACGCTAGCCACCCGTGGAACGGTGTCAAAAGAAGCCCAAGACACGTATGTGCGCGCCTTGAAATTACGTGGGGTTGAGGTGTTGTATGGGCGTCACCAGCTCGAACCGCGCAATGCACCACGCTTTGTTGACAAAAACACACCTGCCTCCCGATCTGACCAAGTTGGGATCTGGAAGCTGGAGGAAAAGGAGACGGACGTTCACATCGCGATCAGCATGTACCGCCTTGCC…
Psf	Metabolism	nirB	Nitrite reductase, large subunit	ATGAACACCACAGTCTTCCCCATGAACGATGTAAAAACCCTGATCGTCGTCGGTAATGGCATGGTCGGACACCATTGCGTCGAGCAGTTGATCGCAGGCGGCGCACTGGAGCGTTATCGCATCCATGTATTTGGCGAAGAAGCACAGCGTGCCTACGACCGCGTGCATTTGTCCGAATACTTTACCGGCCGCGATGCCGAGTCGCTGGCCATGAGTGAAATGTCTGTCTACGAACAACCTGGCCTGACGCTGCACCTGGGCGTACCGGTGCTGGAGATTGATCGTGATCGTCATGAAATCATCACCGCCGAAGGCTGCTTCAGCTACGACAAGCTGATCCTGGCCACAGGCTCCTTCCCGTTCGTACCGCCGATCGAGGGCGCACAGGGCAACTCGCGG…
Psf	Metabolism	parA	Cobyrinic acid ac-diamide synthase	ATGTCCCATTGGTTGACAATAGGTATCAAAAGGATATTCTTTTCATCATCTTATGGGATTAAGGGAAAAACCATGTCAGTCATTGTTATAGGCAATACGAAAGGTGGTGTTGGGAAATCTACCAACACTGTGCAGGTGGCTGTAGGGCGAGCCTTGCAGGGTAAGGACGTGCTGCTGGTCAACAGTGATCGCCAGTCATCCTCATCCAAGGCAATTGATCGTCGCGATGCAGCAGGTCTCACACCCAGCGTTACCTTGGTGGCTTACCCTGACGGTGAGCAACTGCGCACTCAAGTGTTGAGGCAGCTAGATAAGTACGACGACATCATCATTGATGCGGGCGGTCGCGATAGCAGTGCTTTTCGGCACGCGATGATGATCGCGGATGTGATGCTTGTC…
Psn	Metabolism	ALO63_04253	Inosine/uridine-preferring nucleoside hydrolase (purine meabolism)	ATGACGTTGATGCAGTTTTCCAGACAGTTCATTCGTGGAGCATTGCTCTTGTCCATACTGAGTAGCGCTGCCGTTCAGGCGGCAGAAAAGCGTGATCTGATCATCGTACCGACCCTGGCGCGGACGACGTCGTTGCGTTGCTGCTGGCGCTGGCGTCACCCGAAGAATTGA
Psn	Metabolism	amnD	2-aminomuconate deaminase	ATGTCAATCCAGCGCCAGCTCACCAATGAGCGCATGAGTCAGGTCGTTGTCCACAACGGCACCGTCTATCTGTCGGGCCAGGTCGGCGATGACATGACTGCAGGAACAGACCCGCGAGGTTCTGAACAGTATCGAGCGCTTGCTCGACCTGGCCGGTACTGA
Psn	Metabolism	entA	3-oxoacyl-[acyl-carrier-protein] reductase FabG	ATGCCCGAACCGATTCAGTCCGTACTCGTCACCGGTGCCAGCTCCGGCATCGGCAAAGCCATTGTCACGCGCCTGCTGGAAAAGGGCCTGCAGGTCACCGGTCTGAGCCGGCGTGCGCCGGACCTGCAAAACCCGAACTTCACATGGCGCGAGTGCGACCTCAATGACTTCGCCGCGCTGGACAAGGCGCTGCAACAGACGCCACACATCGATGCGCTGATCCATGCGGCAGGCTTCATGCGCACCGCGCCGCTGGGCGATCTGAACGACGCCGATGGCCAGGCCATGTGGCATCTGCATGTCGCCGCTGCCAGTCACATGGTCAACGCGCTGTACCCACGGCTGCGCGCCGGTTCGCGGATTCTGATGATCGATGCAGGGTGCCGCCGGACGCAGTCA…
Psn	Metabolism	gabD	Succinate-semialdehyde dehydrogenase	ATGGCGCTGTCGAACTCGATCAGCCACGGCCCGGCCAGGACGATGATCGGGTCGTTCGGCAATGCCTTGAGGTTGATCGTGACCTTCGCCGGTTGCTCCGTGGTCGCTCACGGCTTTTATGCGCCGCATGATCACACTGCGGCAGCCTTGCATTCAGGTTCGGCGCTGATCAGAAAACCACACACCTCCCTACGCCCGTTCTTTTTTTCGAACGGGCTATTGTCCTTTGCCCCCGCAATGCCTAGGATTCGTTTGAGATTTCAAACGCTCTTGTTCGGTCTTCCTGCTTTCATGCGTTGCGCAGCGCTCGAACCCGATGGAATGTTTTCCTGGCGATGGCTTCCAAATGGGGTGCATCGATATCAATTGTTTGCGTCGCCTGTCGGGCGATGCTGTTTA…
Psr	Metabolism	-	Carbamoyl-phosphate synthase large subunit	ATGATCACGTCCGGAAACACCAGCGGTCAAACACTTGAGGCCAAGCTCACGTGCAGCAGTAAAGTGCGGTTCACGGTAGCTATAACGAACACAGGGGCCGTCATCGATATCAATAAATAG
Psr	Metabolism	AC504_3245	3-oxoacyl-[acyl-carrier-protein] synthase III family protein	GTGAACGCGAAACGATTGATGATGGGCGCGATCGGCTACGAACTCGGCGAGCATGTCGAAGAGCTGGAGGACAATATGCGTCTTCGTGAGGACCGCAAGAGCCAGCTTTTTCTTCGATCCATGGGGTTCGGCAACTACCATCGGACAGAGCGCAGTTTGGGTGAGCTCTCTGCGGTTGCGATCAAAAAAACCCTATCGAAATATGGTCACCGTCCCGACGAGATAGATCTGCTGATTTTTTCTTCGAGCACCTTTGGCGATCGGCACGGTGATGTGATCGACAAAGATCTCGCGGCTTGCTTGATCGAGTGCGACTTGGGGCATGTTTACCCTCTGGGCGTCTATCTGTCGCAGTGCAACAATTTCTTCGCAGCGCTCGACATTACTTCGCAGTATCTA…
Psr	Metabolism	ALO61_200120	Acetyltransferase	ATGGGACTATGTATTTCAAGACCGTCTAGTAGTAGCTATCGTGAAAACTTGGAAACTTCTGCAAGTTCTCCGAACACCAGGCCTACTTTTGGTCATCAACCCGCGTCTACGAGCTACAGAGCATCAGACGAGATGAATGAACGTCCTGCAAAGTTTTCTCATTTTCAACTTGCACGACGTGGTGGAAATTATACCCTTAAAATGGTTTCTTTAGACGCTTATCAAGCAGAAAGACGGCACAGTGGCAATGCAATAAAGGATCGCAGTGAATCTACATTCCCGTGGGTCCGTGTCTATCACTCTAAAACAGGTTTGGATTACAGCTTTCAGATCGACAGAACCACTACTGTCAAAGTGGCGGGGTTCAACTGCCTTACACCCAACGACGAAGGGACTCGG…
Psr	Metabolism	AN403_4723	2OG-Fe dioxygenase family protein	ATGGACCTCTCGGACATATCGAAAAGTTTGAAACAACAACACTACTGTCATGCGCCGGACTTTTGTAAGCTGATCCACTTCGCACCTGAGGATGAGGATAGTTTTCGCCAGTACTGGTCAAACTTGGTGCTCGACGAGGCATTCAAGGAATACACGAATCGCCAGCGACGTATTTTGCGTTATCGCCTGCTGCCCTCCCGGCAGCTGGAAATTGACAGGAACCCCGCGTTCAAGTCGCCCGTGACTTATGCAGTCAACTATCGCCAGGGTGTGAATCTGCTGAGCTATGCTGAGGAGTCCTTCATCGCTCACCCGGTCTTGCGTCAAGTTGTTGCGGCGGACATCGCGGTGGTTGGCCCACATTTGACAGATCACACGTATTCCATTGATATCCATCAG…
Psr	Metabolism	hutI	Imidazolonepropionase-related amidohydrolase	ATGGCGCGGATTTCAGCTTCGCTGTATTGGGTGTTGGCAATCGGATCGGTTGGTGACGAGACGCCGCCCGAAGCCATGATCTTGATCTGGTTGGCGCCCTGTTGCAGCTCTTCGCGCACGGCCAGACGCACGTTATCGACGCCGTCCACTACGCGGGCGATGGCCCCGGCCCGAAAGCAGCACGAGCAAGGCTCGTTGAGCAGCAATTCGCCCCGTGCGCGCATGTCGCCATGGCCGCCGGTCTGCGACAGTGCTTTGCCCGAAGCGAAGATCCTTGGCCCGGGAATCAGCCCCATCTGGATCGAACGCGCCAGCGCCCAGTCGGCACCCCCAGCATCACGAACAGTGGTAAAACCGCGGTTGAGCATCGCAGCCAGAATCGGTAATGCGCGGTACATG…
Psr	Metabolism	kamA	Lysine 2,3-aminomutase	ATGTCGGTTTTTCAGGAAAATATTATTCGCAGTTCTGGGCAATGGAGCGACTGGCGCTGGCAGCAAAAGAATGCTCTGCGCGATGAACCTGCACTTCGTAGCGCGTGTGGCGGTTGGAATCAAGAAATATCAATCCGTATCGAGCAAAACTTGCTGGGGCGCAAGATGCAGATCACTCCTTACTATGTTGATCTGATCATGCAATCACTGGGCAGCGAGCCGGTCACTGAGCATCCGCTGTGGCGCCAGGTAGTTCCGTACTGGAATGAAAATGTAATGGGCGACTACGATGGCGCATCGGAAAATTGGGAGTTGAATCATGAGATGAAAACTCCGATTTGCCAGCATAAGTATGATAACCGCGTCATCCTTAGGATGACCAATACGTGTAATGCTTAT…
Psr	Metabolism	lgrC	Peptide synthase	GTGCAACAGTTGCTTGACTCCGTTAAATCGCTGTCCGCCCGTGAACGCAAGGCGCTGGCGGTCCTGCTCAAGCGCCAGGGGGTGAATCTCTACGGGGTCACGCCGATCGCTGTAAGGGAGACGCAGGCCCCGTCTGCGCTCTCCTATGCGCAGCAGCGGCAATGGATCATCTGGCAACTGGAACCGCACAGCGCGGCCTACAACATTCCGCTGGCGCTGCGCCTGCATGGCGCGCTGGATGTCGAGGCATTACGGCGTAGCGTCGAACACCTGATCGAGCGTCACGAAACCCTGCGCACCACGTTTGAACAGCAGGGCGACGAGGCGTTGCAGGTGGTGCATCCGGCGTCGTCGTTTGCGCTCGAAGTTGATCAACTGGCGGCTGGCGAAACGGTCGAG…
Psr	Metabolism	mshD	Mycothiol acetyltransferase	ATGATCTATTTGCAACGCATGCAGCGTCGCAGCCAGCTCCTCCTGAGCCCAGTGCGGCAGACAGTCGCCACGCTTAAGCAGGAAAAAACCCACCGGCTTGTCGTCGCCCAGCAGCACAACGCCGCAAACATTCGGGCTGGGGTTGACCAGCAGAGTATTGAGCGCGGTGTAAATATCACCGGAGAACTGTGTCTGCTCCTGCGTCACCTCGAGGTATCCGAGCTGTTGGCGTTGAGAGGCGCTGAGGTCGTGGTAGTCGACCAATCGAGTCTGCATGAGCAACCTGCTGGCTGA
Psr	Metabolism	nasA	Nitrate reductase	ATGACCAGCCTCGCCATTCAGACCACTCGGGTGACCGCGTCCACCTGCTGCTATTGCGGCGTTGGCTGCGGCGTGCTGATCGAGCATGACGGGCAGAATATCCTCGGCGTCAGCGGCGACCCGAAGCACCCGGCCAACTTCGGCAAGTTGTGCAGCAAAGGTTCAAGCCTGCACCTGACCGGGGACATCGAAGCGCGCGCACTGTATCCGGAACTACGCCTGAGCAAAGGCCTGGCACGCAGCGTCACCGATTGGGACACCGCGCTGGAGCACGCGACCAACGTCTTCGCCGACAGCATCCGCGAGCACGGCCCCGACAGCGTCGCATTCTATATTTCCGGCCAGTTGCTGACCGAGGACTATTACGCGTTCAACAAGCTGGCCCGTGCACTGGTCGGC…
Psr	Metabolism	wbaZ	Glycosyl transferase	ATGCGCCCTGTCGCATCCGCAGTAGCGCGGGCCATTACAGCAAGGAACGCCCATGAGAATTGCTATTGTCCACGACTGGCTGGTGAGTTACGCCGGTGCCGAGCGCGTGCTTGCTTCCCTGATAAACATCTGGCCCGATGCGGATCTGTTTGCAGTCATCGACTTTCTCAGCGATCAGGACCGCGCGCAGCTACGCGGCAAGGTAGCCAGAACAACGTTCATCCAGAAACTTCCCGGCGCGCGCAAACATTATTCACGCTACCTGCCGCTGATGCCGCTGGCCATCGAGCAACTGGACCTCTCCGGCTACGACCTGATCATCAGCAGCAGCCACGCAGTGGCCAAGGGCGTGCTTTGCGGCCCGGACCAACTGCACATCAGCTATGTGCATTCGCCAAT…
Psr	Metabolism	yhdN	General stress protein 69	ATGCTGGTACAACAGATCGATCCGGTCGGTGCGCAGCCGCTTCAACGAGGCCTCCACAACTGCCTTGATGTGTTCAGGGCGGCTATTGGTACCGCCGCGCCTTGCACCAGTCTCCAAGTCGATGTCGAAACCGAACTTGGTGGCAATGACAACTTTGTCGCGGATAGGAGCCAAGGCCTCACCTAA
Psf	Secretion Systems	traX	N-terminal acetylation of F pilin	ATGGCGATCATTCAAAGAGCACCTAAACCGGCGAGCGCCGACCGAGAGTCAAGTCAGGTCGCGGCTAAAGCAGCGGCCACCGCTCCCGATAGCAAGGCTAAGAAGAACATCAGAGGCAAGCGAGAGATGTTCCAAGTAGGTTTTGAGCCTGAGCTATTGGCTGAATTTGATGCTGCCCGTAAGCAACTGGGTCTGTCTCGACCAGCATTGATCAAAATTGCAGTGAGGCGGTTACTGGATGCTGGAGTTTAA
Psn	Secretion Systems	papD	P pilus assembly chaperone PapD-T1SS	ATGCCAATGAGCGCCCTTGCTGATTCATGCCCGGCAATGTTGGCGGTGCTGCTGCTGATGGGCAGCGTTGGCGCACAAGGGGCTATTTCGCTGAGCGGAACACGGCTGGTCTTTGATGGCCAGTATCACGAAGCCAGTATCGAGGTGCGCAATCGAGGTGATTCGGAGGCGCTTTTTCAGGCCTGGCTAAGTGATGCCCAGGATGACGACGACACTCCACTGGTTCGGCGTAGAACGCTGCCGTTCGTGGTCACGCCGCCGCTTTCACGTCTGCCGGGCGGCGGCAGGCAGGTCCTGCGCGTTTTATATCAGGGCACAGGCATGCCGCAGGGGCGCGAGTCGCTGCTGCATTTGTATGTGCTTGAGGTGCCTCGACGGCAGGCAGGCACTCGTCAGTTG…
Psn	Secretion Systems	shcF-2	Type III chaperone protein ShcF	ATGAAGAATTCGTTTGACCGCCTAATCGATGGGCTTGCAAGTGAATATGGTATGCCCAGTTTTCCTGAAAAAAAACATGAACACGAAATTTACTGCTTTGCATTTGAAGTCGGCGTTTTAATAAACATATATCAAGATGAGTTTCGATGGGTATATTTTGTTGCCGAAATGGGTCAGGTCGTAGAAACTAATGCCGACACACTGGGACGAATGCTACACTTCAACAGTTTCAGTTTTAAAAAACCATTCTTTACACTAGGTTTGAGTGGCGGAAACGTCGGGGAGCTACATGCGCGCGTTCCTTTGGTGGAAGTTGACAGTGTCGAAATGCGAAAAATCTTTGAGGATTTGCTAAGCGCAGCAGTCGAAATTAAAAAGTCATTCAATTTCAAGTGA
Psr	Secretion Systems	avrRps4	Type III effector AvrRps4	ATGACTCGAATTTCAACCAGTTCAGTAAATTCCAGCTTCAGTTACTCGGCCCCTGCAGAGGAAGCGCAAAACCGCGTTTCCTCAGCCCCCACCAACTCCTCTCCACCTGGCACCACAACCGCTGTCGCCCAGGCGTCAGAGGGGCAAAAAAAGCCGGGGGCGGTATTAAGCATGCATGCACAGCGACTGCGCCAATTGTGTGAGAGTTCATCTCACCAGTACCGGCAGAACGCGCTATTAGCTAAATCTTTTGATGCTCAACGCCTAGACATTAACACTCAAGCGGGCCCTTCCAATAGCCCTCACCTGAACGCTCTCAACAAGCTCCAACAACGAGATTTCAAACCTGCGGCTGGCGGGCTAGAAATCCCATTTACACCCAAATCCCTATTGGGTGGA…
Psr	Secretion Systems	hopAB1	Type III effector protein HopAB1 (truncated)	TTGCCCAGTTGCCACACATTTTTTATTTTGCAGGGTAAGTTATCCTGCAAGCCAGTAAGCGGAGAGAATCAGCATATGGTGGGTATCAACAGAGCGGGGGCATATGGCGCTTATTATGGTGGGCAAACCGAGTCTGAGCCAGCGCGCGCTCGCGACTCCAGCAGCGCGAGCCCCTCGAACAGTCCGCAGGTACCGCATCCTTCGACGGTGCCAGCCGGACGTGAGAGGCTTTTACAACGGTCCACGGCGTTGTCGAGCCGAACTAGAGAGCGGCTCGAGCAGAGCTTCCCGACAGCGGAGGAAGCCAGAGCACGCAACAGGCAGCAGGCTAATAGCATCGTTCAGACGTTGGTCGAGTCGGGCGCTGATCTTAATCATTTTAGAAATATGCTCAGAAAT…
Psr	Secretion Systems	hopF1	Type III effector protein HopF1	ATGGGTAATATCTGCAGTTCGGGGGGCGTCAGTCGAACCTATAGCCCTCCGACAAGTCCCGTGTATGGGTCGGGCGTAAGCTCACCCTCGCGGTTCGTTGGACAATACACACTGACTTCCATCCACCAATTGTCCAGCGAGGAAAGGGAAAATTTTCTCGACGCACATGATCCTATGAGGGTTTACGACTTAAACAGTGAGACGTCAGTCTATCGCACGACCCCGAGAGAATACGTGCGCAATGGGTATGCAACCGGGAATCCAAATTCAGGTGCTATTATCGCACTTCATGAAGAATTACAAGAAAGCCCGTATGCCCAGCATATTGGAGCGAGACCTGACCAAGCGGATGCCTACAGGCCTCGAACAGCACATGCATCCTCGTTGAATACGCCGTCC…
Psr	Secretion Systems	hopZ5	Type III effector protein HopZ5	ATGGGACTTTGTGTATCAAAACCCCGCACAACATCAGACTATAACTCAGGTCCTAGTACTCCAGAGCATGAAGAGACTGGCTCTAGTAGAATGACCGAAGCGCATCCTGAGTTCCGTTCTATTCCTGATAGAGCTAAAGGCAAAGCTATTGCCCTTAAAGAGGCCTTGAGTAGGCAATCAGGGTATATCCTACCTAGACTGGAACACTATGCTCGCACAGCACTATCTCAAGCAGCACACATTGGATCAACTCCTGAAATAACAGACTTGGATATCGAAAATATCGGATATCTAACGGACACCTATAATCAAAGACTTTCAAATTTAAATCTAAAGCACCATACTTCTCCTCAGGATTTTTTCCAGGAATACATGACCTCTCAGGAGCCATGCTGGCGG…
Psr	Secretion Systems	IL1374	Secreted protein containing DUF1329	ATGCTCATGAAACAACTGCCGGGGTTCGCGCTGGCGATGCTGCTCGCGCTCAACACCAGTCTGGCAGCTGAGGCTACGCTGCTCGGAAACCGCCTGACACCGCTGGGAGGCGAGGTGGCGGGTAACGCAGCAGGGACCATCCCGCCATGGCGCGGCGGAATCACTCGGCCTCCGCCTGGATACAAGGGCTCAGGTACGCGGCATGTCGACCCGTATGCCGCAGACAAGCCCTTGTTCACTATTACGCACGCCAATATGCAGCACTATCGCAGCTACCTGACACCTGGGCAGGTGGCGATGTTCGAAACCTGGCCTGATAGTTATCAGATGCCGATATACACCACCCGACGTTCCGGGTCGGCACCGCAATGGGTGTACGATAATACACGGCATAATGCA…
Psr	Secretion Systems	JCM19235_169	T6SS Protein ImpG/VasA	ATGAGTCAACTCAGGCAGATCATCATCGAGTTTTTGACGCAAACGACCCGTCAGGAAAGCAAACCCTTCAAGCAACCGTTCAACGTCGGGATCCTGACCTGCCTGCCCCAAAAAAGAAGCCAATGCCGGATTCCGATCAGAAAACTGCCGGCCCGACTGACGCAGGGCCATCAGCTCCTCTTGATAGTAATGGTTAAATGA
Psr	Secretion Systems	shcF-1	Type III chaperone protein ShcF	ATGAAGAATTCGTTCGACCGCTTAATCGATGGGCTCGCAAAAGACTATGGGATGCCTGGTTTTCCTGAGAAAAAACATGAGCATGAAGTTTATTGCTTTGAATTCAAAGAAGTTTCTATAAGGATTTATCAGGATAAATTCAAGTGGGTGTATTTCTTATCTGATATTGGCGTTATCGACAACCTAGACAGCAACGCTTGCCAAAGCCTCCTGAGGCTTAACGAATTTAACTTAAGAACGCCATTTTTCACTGTCGGCCTAAATGAAAAAAAAGACGGAGTCGTGCATACGAGAATCCCCTTGCTAAATCTTGATAATGTAGAAATGCGCCGAGTTTTCGAAGCATTATTGAATCTGTCGGGCGAGGTAAAAAAAACGTTTGGATTTGTCTGA
Psn	Toxins, antitoxins	ALO73_01198	toxin-antitoxin system protein	ATGGCTGCTTCTACTTCCGTGCACTCCAACGCGTTCAATTTCATGAGTTGTCTGAAAAGCGGCGTTGACCCGCGCACCGGGCTGTACAACATATCGATCAGCATGCCCGAACTGCAAAGCAATGACCTGCGCGGACCAGGGTTCCGACTCGACCTGTCCTACAGTCAGCTAAATACGCTGGACAGCGGCTATGGCAAGGGCTGGAATCTACAGGTTTCGCAATACAACCCTGCCACTCAGATCCTGTCCCTCAGCACAGGCGAGACCTTCCGGGTCGACGGCACCGGCAGCAACGGCCTACGGACGATGAGCGAGAAAAAAATTGACACCTTCCACTTCTACAAGCGGGACGATACGTCCTACCGGGTGGTGCACAAATCAGGTCTGGTGGAAATCCTC…
Psr	Toxins, antitoxins	AL052_07095	toxin-antitoxin system protein	ATGACCCTGCACGAATATTTGAAGGCTTTGAATAAACCTGACCTGGAAGCTTTTGCCCGCCGTTGCGGGACTTCTGCCGGACAGCTCAGACAAGTTGCTTACTGTAATCGTCGGGCTAGTGCCGCTCTTGCAGTGAACATTGAGAGAGAGTCGAAAGGCGAAGTTGTATGCGAGGTGTTGCGCCCGGACATCGACTGGGCCTACCTACGCGGCTCTGAGGCCGCATAA
Psr	Toxins, antitoxins	ALO40_200213	toxin-antitoxin system protein	ATGACTGAAGCCAAATTCAACCCCAAGGATATGCCTATCCTCGAACTGAACACATCCGGTACCAGCCGTTATGAAGCTTCGCGCTTTCTCGACAACCCGGAAGCGATCAGCGCTTACCTTGCAGAAAGCATGAAGGAAAACGACCCGGAATTGCTCATGCGGGCGCTTTCTGAAGTCGCAAAAGCGCAAGGCGTTAACAAGGTTGCCAAGGACGCTGGAGTCAATCGGGAAAGCCTTTATAAAACGTTCAAAGGTGGCGTTAAAACACGATACGACACCATTAGAAAGCTGATGGAGGCTGTAGGGGTAGAGCTTACCGTGCAACCTATTGCCTCAAAAGCTGCGGCGGTTAGCTGGTCAGTTGCGCAGCCGCGCAAAGCATCTAAAGCAGCGGCTGCT…
Psf	Transport	braZ	Branched-chain amino acid (Ile, Val) APC transport system carrier protein	ATGCTGGTATCGCTCATCTTTGGCCTGATCGACGCGCTGAAGGGTGCCGGTTTTACTGACTATCTGCCGGGTGTGCTGACCAGTCTGCCGCTGAGTGATCAAGGCCTGGCATGGCTGGTGCCCTCGGTAATCACGCTGGCGGGCGCTGTAGCCGTTGACAGGCTCATGGGCAAGCGCAGCGAGGCGCTGGCTTGA
Psf	Transport	exuT	Hexuronate MFS transporter	ATGCTTAACACCCAGACCAACCCTGTCGCCCAGGCCGCCCGTGCCGGGATGGGCGAAAAGATTCGCGGCGCACTCGCCGTGGGCAAGACGCGCTGGGGCATGCTCGCCCTGGTGTTCTTCGCCACCACGCTGAACTACATCGACCGGGCGGCGCTTGGCGTCATGCAGCCCATCCTCGCCAAGGAAATGAGCTGGACGGCGATGGACTACGCCAACATCAACTTCTGGTTTCAGGTCGGTTACGCGGTGGGCTTCGTGCTGCAAGGCCGCTTTATCGACAAGGTCGGCGTCAAGCGCGCGTTCTTCCTCGCGGTGCTGCTGTGGAGCCTGGCGACCGGCGCTCATGGCCTTGCGACTTCCGCTGTGGGCTTCATGGTCTGCCGGTTCATTCTCGGCCTG…
Psf	Transport	lrgA	Murein hydrolase transporter (holin superfamily)	ATGCTGCCAGCGGAGAACGAGATGAAACTAACTGCGGTGGTGACCATCCGGACGAATTTTCCAGAGGCTCACTTCTGGATTGTTCGAAGGGGCTCAGCAGAACATTGCGGCGAAGCGGTACGAGAGTTCAATCCAGAACATATCGGAATCCGAATAGACCGAACTGATCTGTTGTTACCGGACTACCTGTTCTACGCCCTTACCCACGTTCACCAGTCGGGGCATTGGAAGCAGTTAGCCACAGGGACACTGAGTCTGGTCAATATCCGTGTTTCAGACGTTCGAAGCATCGAGCTGTCACCACGGTGA
Psf	Transport	mglA2	Galactose/methyl galactoside import ATP-binding (ABC) protein MglA	ATGAGTCAGGTCAACGCGCTGCAACTCACTGGCATCAGTAAATCGTTCGATGGCTTCAAGGCGCTGATCGATGCCGACTTCACCGCCTGTTGGGGCGAAGTGCATGCGTTGCTGGGCGAGAACGGTGCAGGCAAGTCATCACTGATGAACATTGCAGCCGGGCTGTACGCACCGGAAACCGGCACGCTGCTGCTGGACGACAATCCGGTTCAGCTTCAGGGGCCCAGGGACGCCAGTCGTTACCGGATTGGCATGGTTCACCAGCATTTCAAGCTGGTGAAGCCCTTTACAGTGGCGCAGAACATTCTGTTGGCGCTGCCTGAGCAACCGGGCGAAGGCAGCTATCGAAAGCGTCTGCGTGCGCTGGAGCAAGAGATTGTCAGCAAGGCGGACGAACTG…
Psf	Transport	nasA	Nitrate MFS transporter	ATGGATACAAGCTTCTGGAAGGCAGGCCATAAACCGACCCTGTTTGCGGCGTTTCTCTATTTCGACCTGAGTTTCATGGTCTGGTATCTGCTTGGCCCGCTGGCGGTGCAGATTGCCACTGACCTGCACCTGACCACTCAGCAACGTGGCCTGATGGTCGCCACGCCGATTCTGGCGGGTGCCGTGCTGCGCTTTTTCATGGGCCTGCTGGCGGACCAGCTGTCGCCCAAGACCGCTGGCATCATTGGCCAGGTGATTGTCATCGGCGCACTGCTGGCGGCCTGGCAACTGGGCATTCACACCTACGGCCAGGTACTGCTGCTGGGCCTGTTCCTTGGTATGGCCGGTGCTTCATTCGCCGTCGCGCTGCCCCTGGCGTCGCAGTGGTATCCACCGCAG…
Psf	Transport	nhaP	APC transporter, CPA1 family monovalent cation:proton (H+) antiporter-1	ATGTTGGACACAGTTGCAGTATTTCTCAGCATCACCGCATTGCTGGCCTTCCTCAACAGACGTTACGTGGGACTGCCTTCCGCCATCGGTGTGATGAGCATCGCACTGGTGCTTTCTCTGCTGAACATGGCGCTTGATGCGGTGGGGTTTGAAGCGTTGCATACGTACGAGACATCGTTGGTGCAGTCCATCGACTTTTCCGAGCTGCTGATGCAAGGCATGTTATCGCTGCTGCTTTTTGCCGGTGCCCTGCACGTCGACTTATCACAGCTGCGTGCCTACCGATGGCAAGTTGCATCACTGGCGGTCGTCGGAACGACCGTTTCGACACTGTTCATTGGTTTTGCGCTTTGGGCGCTGCTCTCGCTTACTGACTTGGCTCTGCCCCTTTCGTACTGC…
Psf	Transport	Pgy4_28675	Amino acid transporter( LysE superfamily)	ATGGGGGAGCGTATGTTGCGCTGGTCCTACATTGCCTCGGCGCTGATCTTTGCCTATTTCACGTTGTATGTAGTGATCACGGGTTACCTGGAGTTTGTCGCTGCATCCCCGGTACTGCCTGCGTCGTAG
Psf	Transport	proW	Histidine transport system permease ABC transporter protein	ATGTTTCCTGAAAGCTTCACTTTCTCGATCGCCAACTGGGTCAACGACGGGGTCGACTCGCTGGTGACTCAGTATGGCGATGTGTTCCGGCACATTTCCGACACCCTGCTATGGGCCATCGTCAACCTCGAAAGCCTGCTGCGCATGGCGCCGTGGTGGCTGATGCTGATAATCGTTGGCGGCATTGCCTGGCACGCGACACGCAAGATCGTCACGACGCTGGTCATCGTCGGCCTGCTGTTTCTGGTCGGTGCGGTCGGGTTGTGGGACAAGCTGATGCAGACATTGGCGCTGATGCCGCTGCTGGACATCATGCAGACCATGCCCAGCTTCGTTTACCTGATTCCGGTGCTGATGCTGTTCGGCCTGGGCAAGGTCCCGGCCATCTTCGCCACGGTG…
Psf	Transport	yddO	ABC transporter-related protein (D,D-dipeptide uptake)	ATGGCAATGATCACAGTCGATTCACTGAACCTGAGCTTCGGCACTGGCCCAGCGCTGAATCAGGTGCTGCGTGACGTCAACCTGCAGGTCGAGCAAGGCCAGTCGTTCGGCCTGGTCGGCGAGTCCGGCTCGGGCAAGACCACCGTGCTGCGCTGCCTGGCAGGACAATATCATCACTGGAGCGGCGCACTGAGCGTGGCCGGCCAGACCGTGCAGCGCAAGCTCGATGCCAGTCACTACCGCACCGTGCAGATGGTCTTTCAGGACCCCTATGCCTCGCTGCATCCGCGCCACACCATCGACGCGGCGCTCAAGGAGCCATTGAGCATCCACCGGATCGGTGACCGCGACCGTCGCGTGTGTGAAGTGCTGAACAAGGTCGGTCTCAACGAGAGCTTT…
Psf	Transport	yiiY	Oligogalacturonate-specific porin (OMPP family)	ATGAAAAAAACACTCGCACTGATCTCTCTGACTGCTCTGTTCCCCGGCGCCTGGGCGCATGCCGACAGCGCGTACATCAACTACCGTCACCAATATGCAGAAAGCACGCGCATGCATGCCGACCGGGTCAAATTCGGCAGCCGGCTGGACAGCGGCTGGGGCTTCGAAGGTGAACTCAAATACAAGACCGCAGGCGACCGCCAGGACGTAGCGTTCGACAACACCGTCGGCAACGGCCACGAATTGACGGTCAGCTATCAATACCGGCTTGACGAAAAATGGCTGCTGACGCCTTCGTTTGCACTGGAAAGCATCGAGAAATCGACGGCCTATAAAATGGGCCTCAAGCTGGGCTACAAAGTAAACGATCAGTTGAGCGTGTCAGGCCGCTATCGCTAC…
Psr	Transport	DM41_6341	Major facilitator family (MFS) protein	ATGCGCAAGGATTACCTCGCTTTTTTCATCTCGCTTTTCCTGTCCAGGCTGGCGGATCAGATCCTGTTGTTCATAGTGCCGCTGGTGGTGTTCCAGACCACCAACAGCGCTTCATGGGCCGGGCTGGCGTTTTTCGTCGAATCGTTCCTAGGTTTCTCGCGTTTCCGTTGTGCGGCGCGCTGTGCGACAAGTATTCGCCTATCAGAATTCTGCACATCAGCCAGGTCTACCGGGCATTGCTCTGCGTGCTGGCGATGGTGCTCTACGCACTCTTTGGTGGCATTGGGTGGCTCGTGGTGCTCTCGGCATTGTGCGGGGTGCTGA
Psr	Transport	emrY	Major facilitator family (MFS) transporter	ATGCTCGATGGCCAGTCCGGCGCAGATCAGCACAATGGAGGCCGCCGACGCCAGACCTATCCACTGCGCTTCCAGCCACCATTCAATGCGCCCCAGCGAGAGAACGGCACAGAGCAGCGCAAAACCACCAGCCAACAGGCCGAAGGTCAGGAAATCCAGCTTTTCGAACGCCTTGAAACGATCACCCGGTGGCAGCTTGAGCAGCAGTACGCAACCCAGCGAGAGTAG
Psr	Transport	imeA	Major facilitator family (MFS) transporter	ATGTCCGAGTGTACTCTAGCGCTTTCAAGTCGCAACGCGCGTCTGCTGATTTTCGCCAGAGGCGCATCTGATTTCGGCGCGTTTCTCAACATGGTTGCGCTGGCTACATATGTTTATTGGCTCAGCCAGAGCGTGGTATTTGTCAGTGTATTTCTCGCCTGCAGAGTTGCCGGTGGCGTATTTGCCAGTTTGTTCGGGGTTATATTCTTCCGTCGTTTTATAGGCCGAGGTCCACTGGCAGGTCTGGATATGTTCAGGGCTCTGTTGTTGGCGCCACTGTTATTTTTGTTACCAGCTCATCAACTGACGATTCTTCCCTTCATAGCATTTGGCATCGGCGTGGCGAATTCCCTTTTTGCGATTGGCATTAATAGTCAGTTGCCTACATGGATTGCTCAT…
Psr	Transport	mglB	Sugar ABC transporter, periplasmic sugar-binding protein	TTGCTGCTCGACGATCGTTATGCCCGGATAGTCCTTGAGCACCTGTTTGACGCCTTCGCTGCGGTCGTGTGTCGAGTTCTGCGCAAGGTCACCCATGATGAGCGCGATAGTACCTTTGCGTCCCATCTTTTCTGCCAGATAGCGCATCTGCAATTGTCCTGCCTCAATGTCGTTGGACGCCACGGTGGTAACGCCCTTGGGCAAGACGCGCTCATCCGGGTGACGGTTGACGTAGACAAGCGGCATCTTTGCCTCGACCGCTGCGCGGGTCATATTTGCCGTGGCGGCGGTGTCCACCGGCAAGACGATAACCGCATCCACTTTCTGGCTGAGAAAGCCCTGAACCTGATTGATCTGGCGAACGACATCGCCTTGAGCGTCCTCGAACTGGAGCTGCAC…
Psr	Transport	setC	Major facilitator (MFS) family protein	ATGCAGCCAAATCAGACTGGCAAAAAAGGCTTTGAATCGCTGACAAAAAATCTTTTCCTGATCAATGGTCTTACTGCACTTGCTTATGCATTTATCCTACCGGTGATGAGCACCTTTCTGGTTGATCACCTTAACGCGCCACCGGTTTACATCGCCATTTATAGTGTGGGCTTTGCTGTTTCAGGCTTGATTTTCAGTCAATGGTTCGGCCAACTTGCAGATAAAGGTCGGTCAAAAAAGCAGCTTTTTCTGCTAAGTCTGTCGTCTATATTTCTTTCAGCGGTAGCCTTCTACAACACAAGTCAAATATGGCAGGCGCTATTGATTGGCTTGGTATTGATGGGCGCGGGGCACGCGTCCATTCCGCAATTGCTGGCGATGATAAGAGTACATGCGGTC…
Psr	Transport	triC	Cation/multidrug efflux pump (RND transporter)	ATGAAAGGGAATTTCAATTTATCCGAGTGGGCCATCAAGCATCAGTCGTTCGTCTGGTACCTGATGTTTGTCGCGCTGCTGATGGGCGTGTTTTCCTACATGAAGCTTGGGCGCGAGGAAGACCCGTCCTTCACCATCAAGACCATGATTATCCAGACCCGCTGGCCGGGCGCGACGGTGGATGAGACCCTCAAGCAGGTCACCGACCGCATCGAGAAGAAGCTCGAAGAACTGGACTCGCTGGACTACGTGAAGAGCTACACACGACCGGGCGAGTCCACGGTCTTCGTGTACCTGCGTGACACCACCAGTGCCAAGGCGATACCGGAAATCTGGTATCAGGTGCGCAAGAAAGTCGATGACATCCGTGGCCAGTTCCCGCAGGGGCTGCAAGGCCCG…
Psr	Transport	yijE	Putative inner membrane DME transporter: Cys	ATGTTGCCCGCCGAGAAGCACAGCGTGCCCAGCAGGGCCAGGCCCAGACCGATCAGGGTCTCGCGGCTGGCGCTGTGCCCGGACAGCTCGGGCCAGAACAGACACGCCAGACCGATCAGGCCCATGGCACCACCGGCCATAACATTACCGGCGATTTTCTGGCGAAAGAATACCCGCGCATTCAGCGCATTCCACAGCGTCGAAGTCGAGAACACCACCGCGATCAAGCCGCTGGGTATCCATTGGCTGGCCGTGTAG
Psr	Transport	ytbD	Uncharacterized MFS-type transporter	GTGCCTCTTTCGCTACTTATTCTGGCCCTGAGCGCCTTTGCCATCGGCACCACCGAATTCGTCATCATGGGCCTGCTGCCCGATGTGGCGGCTGACCTTGGTGTATCCATCCCCGGCGCAGGCTGGCTGGTCACCGGCTATGCGCTGGGCGTGGCCGTCGGCGCTCCGTTCATGGCCATGGCCACGGCATAA
Psn	Various	inaZ	Putative ice nucleation protein	ATGGTGAAATTCCAGCGGGCGCAAGTCGTTCATGTCGGTGACAAAAGCAGTGCTGCACATTACCTCTTGATGCACCGGGCCAGTTACTCATCGACAAGTCCCCCTGCGGCTGTCGAGGTTCGTCCGGCCAGTGGCGAGCTTGTTGTCAGTCATGAAGTATTTGACGTGGCATCAGTGAGTGCCGCTGTCGGCGCGGAGGGTAATCTTCCCGCCGTCACCACGCAGACGCTGCAGACAGCGACCTACGGCAGCACGTTGATTGGTGACAGCCACAGCCAGCTTGTCGCGGGTTACGGCAGCACCGAAACGGCGGGAAGCCATAGTGATCTGACCGCTGGGTACGGCAGCACCGGCACGGCAGGCTCCGACAGCTCGCTGACTGCAGGTTATGGCAGTACG…
Psr	Various	pupB	Ferric-pseudobactin BN7/BN8 receptor	GTGGCTGGAGAATTGACCGATCGCTGGAGCGTGATCAGCAGCTTTGCACTACTGGATGCGAAGATCACCAAGGACCCGCTCTACAAGGGCAACGAGCTGTGGAACGTGGCCCGGCGCACAGCGGCAGTGTCTGCGGTATACGACTGGGGCAGCATTATCGGCGGCGGTGACCGCTTGCGCACCGGCGCTGGCGCACATTACGTCGGAGAGCGCCCGGGAGACTCTGCCAACTCATTCGCACTGCCCGCCTATACCGTGGCGGATGCCTTCGCGTCTTACGATACAAAAGTCGATGAGCACAAGCTCAACATCCAGTTCAACGTGAAGAACCTGTTTGACCGCACGTATTACACCTCCAGCGCCAACCGTTACTTCGTGTCCGTTGGTGATACGCGGCAG…

## Sheet: pathovar-absent genes
Pathovar	Category	Gene Name	Product description	Sequence
Psf	DNA replication, recombination, mutation and repair	umuD	Translesion error-prone DNA polymerase V subunit	GTGTGGAACACTCAGGACAGAATCCACAGGGGCGATATCAGGCACGGCGGCTCAGCCGTTGAGTTCAGCTACATATTCCCTGATGGGGACTTCTTCATGATGTTCGATTGGTGGACCGATAAGGGTTTCAAGCAGTGCATCGACATCACGCCTAAATGGGGAAGTACGATAGACATCTATCTTGATGATATCGGCAGGATCGACACGGCGAAAACGGCGCCTGAGGTCATTGCTCGTCTGAAACAGTGTCCTGGGCGAGCAGACCCCTTCCAGCCCTGA
Psf	DNA replication, recombination, mutation and repair	LT42_00900	Prophage PssSM-03	ATGCAAAGTCAAAAGGATACTAAGTCGCGCAATGTGTACAAAATTCTGTTCTGGTGCCTGTTAGGTCTTTTAGTTATTGATTACTTTCTTGACTCGGTGGTCGGTGGCATTGCAGATGCTGATGAGCTTGTTATTAAGCAGGAGGTTAAGGGCGGGGCGTGGGTATACGTAACTCGCTACGGTGCACCTGCTACTGATTTGGATACTCTGAGACTCTACATCGACAATCAGATTCAAGGAACCGATCAGGAGATTTTAAAGCAGCTAAACAAACAGGCTTCTTTTATGATTACGGATAGTAATGTGCAGGATGTCGTAATTCGCGATACTCAGAGTGGAGTGGGTATTGATGTTAAAGGCGCTGTTTACAATTATTACAGCAAGCAATACACCGACGGC…
Psr	DNA replication, recombination, mutation and repair	ALO74_101392	Transposase	ATGACCAACGGCAGCCTTAGCGCTGGACCATCCTGCGAAATGGACAAACTGATCGTCCAGATCGTGGGTAAGGATCATTCGGAACAGCAGCAGGTTTTGCTGCTGGGTTCTGATGGAACCCGTATCTATTCACCCAAATCAGAAGTGCTGGAAAGGGAGCTGTTCAGCAGCACCCTGAAGGTCTGGGATCACATCGAGGGCACGCACCTTCATCTGCAGATCGCGACCCTTGAAGGCGAGCCGATTCGCCTGCCGTTGCTCAGCGGCACGAAAGTCACGCCGCGACAGGCCGATGCGCAGTTCAACCAGATCGTTCCGGTATTACCGTTCGTGGCATTGCCCGGTTCGAAAACGGTGGACGATATGGGTACACCGGTGCTGGCTCGCGGGGGTTATGTG…
Psr	DNA replication, recombination, mutation and repair	AC504_2402	Transposition protein	GTGAAGACGGTTGTGAGTGATATTCGGCAAACTCTCGGTGTCGATCCGGAAAAGTCCCGCCTTGATTACGATAAATACAGCCGCGCGCTGATTGATGCTGCCGAAGTGGCTGGTGTGCTTGTCATGCGCAGTGGCATCGCGCTGGGCAATACCCATCGCAAACTGGAGGTCAGTGAGTTTCGAGGCTTCGCCATCAGTAATTCGCTGGCTCCAGTGGTGTTTATCAACAGCTCGGATGCTCCGACAGCTCGGTTATTTACGTTGATGCACGAACTCGCTCATCTCTGGATTGGCAGCAGCGGCGTTTCTGACGCGGGTACTGCGAATGGTCGAGAGGAAGAGCGATTCTGCAACGCCGTGGCGGGTGAGTTTCTTGTACCCGAAGAGCTTTTTCGAGCT…
Psr	DNA replication, recombination, mutation and repair	repA	Plasmid replication protein RepA	ATGGGTGTCCGGATAGTCGTGGAATCCGCAGGCAAGACTGACAATCTACACGGATTCTCAGGCCGCAAGCTCGCGTGGGACCGCCTCGAAGACCTGCGCAAGCTCGCTGAGCTGCGCGGTGGTGTCAGCGAAGGCAGCCGGATGAAACACCTGTTTTGGCGCTTGAACTTCCTGTTGTTGTCCGGTGCAACCAACAGCAAACAGATGTATCACGAAGCCTCAGCGCTGGCCCGTGAGCTAGATCCGCAATGGAATAGCCGCTCCAAAGAGCTGATGACCTTGTTCAGCAAGGCCAAAGCTTACGAATCCGGCGAGCGGGTCAACTTCGGAGGCAGGGACTATCCATCGCTATACACGCCCAAGAACGATACCCTCATAAACCTGTTTGGAATCACTACG…
Psr	DNA replication, recombination, mutation and repair	ALO37_100605	ISPsy26, transposase orfA	ATGAAGCCCGTTCAATCAGTTAGTGCAACACAACACTACAATCCTCTAACCAATCTTGGGCAAGAAGCGTCATGCTCTCATGAAATAAGTGGCATCACGCAAACAGAGGGAATGCAGGCCACCGCTGCAACGACGCAGACCGCAGAGCAACTTACCACGGCGCGCGTTAGAGACATCACGGCGGCGGCCAAGGTCATACCGGACGGGACGACTGTGATGTCGCGCAAGCCGGAAGACCTCAGCCAATTGCAGACTGCCTATCTGGCCGCCAAAAATGCGCCCACGCACCCTGACCTCTACCTTAAGCTCTGCGAAACTTTTCGGGTACACGACGAGCGCCACGCCAGCGAAGGCCATGAGAACATCTGCGCGAAGACCATGACTGCTCGGATAGACGAC…
Psr	DNA replication, recombination, mutation and repair	tnpS	Cointegrate resolution protein S	ATGAATGACGTTGATCGCTATATCGATGCCGCAACCCGTGACAACACACGCCGCAGTTATCGGGCGGCCATCGAGCATTTCGAAGTGACATGGGGCGGGTTTCTGCCGACGACCAGCGAAAGCGTGGCGCGTTACCTGGCCAGCCATGCCGGAAAGCTATCGGTCAACACTTTGAAACTGCGCCTGTCAGCACTGGCGCAATGGCATGCCAGTCAGGGTTTTGCCGATCCCACCAAGGCGCCCATGGTGCGTAAGGTCATCAAGGGCATTCGTGCATTGCATCCGGCACAAGAGAAGCAGGCCGAGCCTTTGCAGTTGCAGGACCTGGAGAAAGTCATTGCCTGGCTGGAGATCGAGATACGTGATGCAGAGGCGCAACACGATCAGCCGCGGCTATTG…
Psf	Gene Regulation: Signal transduction	gmr_3	Cyclic di-GMP phosphodiesterase Gmr	ATGGGCGTCAATATAAGTCCGCGTCAGTTCCGCCAGAACGACTTTATCGAGCGCGTGCAACACAGCCTCAAGCAGCATCAATTACCTGCCTCCATGCTCAAGCTGGAAATCACTGAAGGCATCGTCATCCAGAACCTTGACGACACCATCCTCAAAATGCTCAGCCTGAAGGAATTGGGCGTGAGTTTTGCGATGGATGACTTCGGCACCGGCTATTCCTCACTGACTTACCTCAAGCGCTTGCCGGTGGATACGCTGAAGATTGACCAGTCCTTCGTTCAGGACGCCACCAGCGACCCCAACGACGCAGAAATCATCCGCGCCATCGTGGCCATGGCTCAGAGCCTGAACCTTAACGTCATCGCTGAAGGCGTCGAAACGCCGGAGCAACTGGCGTTC…
Psf	Gene Regulation: Signal transduction	gmr_8	Cyclic di-GMP phosphodiesterase Gmr	GTGCGCACGGCCATCGATGGCAAGGATTTTTCGGTGGTGTACCAGCCCCAGGTCCACGTTGCGGATGGCCGCCTGCGTGGTTTCGAAGCGTTGTTGCGCTGGCAGCATCCGGCGGTCGGCGAGGTACCTCCTGCACTGTTCATTCCCTTGCTTGAGGAGACCAGGTTGATCAACCGGCTAGGCAGCTGGATTTTCGATCAGGGTGCCGAACAGCGTCAGGCGTGGAGTCGGGTGTTTGCTGCCGATGTGGTACTGAGTGTCTGTGTCAGCCCCACGCAATTCTGCATGCCCAACCTGGCTTCGGAGCTGAAGCGTGCCATGGATCGCTTCGAGCTCAAACCAGGGCAGATCGAGGTGGAAATCACTGAAAGCTCTCTGGTGCATAACCTTACGCATAGC…
Psf	Gene Regulation: Signal transduction	cph2	Bacteriophytochrome	ATGAAACCTTCTTTAAACCCACGATTCCAACTGACCGGGTTCATTGCCCAAGCCGCCAATGAGCATTCACGGCAAAACGCGAGAACCCGATCAAGACCGGCAACGAAGGCGGTACAGTTGAGCTATCGTGTAACGGCTGTCGACGCGCTGGACGGTTCAGCGTTCGCGTCAGGCACAGAACTGAAGTCTGACGCGTCCGGCCGGATCGCGTGCATTTATACGCTGTGTACCTTGCTGCCCTGTATAAATCATAGGCATCATAAGACCTTATCTCATCTGATCGCGGTGCGCCCCATGACCCACCACCCTGCGCCACTTCCTGCCAACGAAGAAGAACGAGTCCTGTCTCTTGAGCATCTCAGGATACTGGACAGCGTTCCCGAGCAGGACTTCGACGAC…
Psr	Gene Regulation: Signal transduction	cheY	Signal transduction to flagellar motor	ATGAACTCAGTTTTTATCATCGACGACCATCCGGTTATCCGGATGGCAGTCAGAATGCTTCTGGAAAACGAAAATTACGAAGTGGTGGGCGAAACCGATAACGGCGTCGACGCGATGCAAATGGTTCGCGAATGCATGCCTGACCTGATCATTCTCGACATCAGCATTCCCAAGCTCGACGGCCTTGAGGTACTGGCGCGCTTCAATACGATGGGGCTGCCCTCCAAGATACTGGTGCTTACATCGCAAACCCCCAACCTGTTTGCCATTCGTTGCATGCAATCGGGCGCTTCCGGTTATGTATGCAAGCAGGAAGACCTGAGCGAACTGCTCAGTTCGGTGAAAGCGGTATTATCCGGCTACAATTACTTTCCCAGTCAGGCATTGGCGTGTGCCGTT…
Psr	Gene Regulation: Signal transduction	ALO93_100394	PAS protein	ATGACTAGAACCATGCTGTCTGTTTTCAGTGCAGTACTTTTGTGCGCGCACAGTGTCTGCGCACTGTCAGCGGACTCAACTTCCAGCACAAATACCGCTGTGTCCGATCAACAGATCCGGACGCAGGTGGAAGCCAAGCGCGACCAGTTATCAGGCGCTGACAAGATCAACCCGGCTCAACAACAGAGTTCGTCGTCCCTGCTCGAAGCGCCAGTGGACACCGACGACGCCCCTGCCCAGGCACAACGACCATGA
Psf	Gene Regulation: Transcriptional regulator	prtR	Transcriptional regulator	ATGAATACATCAGGCGATCGACTCCGCATCCTCCTTCGGGAGTGCCATCTCACAGCGACTGACTTTGCGGCCAACCGCAAAATCACGCCGCAACACGTCAATAACTGGTTCAAGCGTGGCGTGCCCATGGCGCGGATCGATGAGGTGGCTGAACTGTTAACCGTAAACGCACGCTGGCTGCGCACGGGCGACGGGCCCAAACATCCCAATGAATCGGCCAATGAAAACACTGGTGAAGACACACGCATGGTCATCCAGCAGACCAGAAACGTCCTGCGCGGCGATGTGGAAATTCAGATCTACACGGAGGTTGAATCCACTCATGGCGTCGGCAAAACCGTCCTTTCCGAAGCCCCTGGGCAAAAAATCCGCCTGCCCGTGCAAGTTCTGCAAACCATG…
Psn	Gene Regulation: Transcriptional regulator	gstR	Transcriptional regulator	ATGAGCAAGCCCTTACCTTCACTCGACGACCTGCGCATCTTCAACTTGGTCGCTCAGCTCAAAAACTTTAGCCGGGTTGCCGAACAGATAGACCTAGCACCTTCGTCGATCTCGATGGCGGTCAGCCGTTTGGAAGCGCAGCTCGGGGCGCGTTTGTTCCAGCGCACCACGCGCAAGATGGTATTGACCGATGAAGGCCTCACCTTACTATCGCGTAGTGAGCGCCTGCTGGAGGACTTCGATGAAGTGACCAGCCTGTTCCGCCAGCCTGGTAACCACTTGACGGGGAGACTCCGTGTCGATTTGCCACTGGGGATGGCGGCTGGTCTGGTGATGCAGCGGCTGCCAGAATTCCATGCGCGGCACCCGGACATACAGCTCGATATTTTCAGCACGGAT…
Psr	Gene Regulation: Transcriptional regulator	cscR	Transcriptional regulator	ATGGGGTTGCGCAACGTGAGTATTCCCCAGCGTTTGAAGAGTAAACCGCTGGTGCTCGCCAATTGCATAGCCGATGACAGTAGCCTCGTCAGTTATGTGCCAGACGACGAAACAGGGCAGTACCGCGCCTTGCACTACGCGTTCAGCCAGGGCTATCGACGCCCGTTGTTTATCAATCATTGGGAATCCGCCGCCATTCTCGAACGGCCCATGATTGATGGCCGTCCGCAGTTCGACATTCTGATCTGCGGCAATGACCGGATTGCCTTCTGTGCCTACCAGTTGCTGCTGGGCCGAGGCCTGAAAATCCCCGGCGATGTCGCCGTGCTCGGTTACGACAACATGATCGGCATCTCCGAACTGTTCATTCCTGCGCTGACCACGGTGCAGTTGCCGTAC…
Psf	Hypothetical Membrane Protein	Psyr_0115	Putative membrane protein	ATGCATCGTTACCAACCGCCAAAAGGTTTAGCATTCAGCCCTCCTTCGGATGTGAAGTTTTTCTGCATGACGGCCTTCTACCTCAAGTTACTCATTACCCCCGCGCTCATGCTGGCTATCTCGTTGGCGGCCAGGCGCTGGGGCACTGGTGTGGCGGGGCTTCTTTCTGGTCTGCCCATGACCTCGGCGCTGGTCATGCTGTTTCTCAGTCTTGAGCAAGGCACTGCATTCGCCTCGATGGCGGTGCCCGGCGCACTGGCCGGACTGGCGGCGATTCAGGCGACTTATCTGTTTTATTTTCTGGCCACTCGACGCGTTTCAGCGGTGGCTGGATGCACCTTGGCGCTTGCGGTGTATGGCGCAACGGCCTTTGCGATGAACCTGTCGGGCTCACTGGCG…
Psr	Hypothetical Membrane Protein	ALO58_02073	Putative membrane protein	ATGGGACTGACCAACGAACAGGCTCAAAAGCTCGAGCATGACCTAGACACAAATCATACTGAAATGATAGTGCTGACCCTTCAAGACGCCAATCGCCTGGCGGCAGGCATCAGTTCCCCGCACGAAGGATCCACACAAACGCATTGGCTGTGCCCACGGACTGATAAAGAACTACTGGATGGGGGATGGGGCTGTACCAAGTCGCTTTACCAGAGCACTGCGCATCAGTGGGTTAATACCAACTGGGTAGTGCCTACCGGAATGGCAGCCCATGATACATTTAAGTTAGGGCAACTGTGGAAGCGCATCGGAGGCTATAAGACCCGACTTAAATATACAATAGTCAATGGTAAGGAATACGTTATCATCACGGGCAGGCCAGGACTAAGATCGGTGCTC…
Psf	Hypothetical Protein	ECA1772	Putative exported protein	ATGAAAAAGACAGGGACAGGCTTCGTCGCCATACTCGCATTACTCTGTGCCTTCTCCGCAAACGCCCGAGAAACCCAAGTCACAGACGCCTCAATCGTCAAAGCCATCATCCAGGAATCCATCGACAGCTACCCCGGCAACTGCCCGTGCCTCTACAACTCTGCCCGTAATGGCAGCCAATGTGGCAAACGCAGCGCTTACAGCCGCAAAGGCGGCTACGCACCCATCTGCTACAAGGATGACGTCACCAAAGAAATGATCAGCGACTACCGACGCCGTCTGAAAGACTGA
Psf	Hypothetical Protein	-		ATGTTTCATATGATTAGCGTCGAAAATTTTAAAAGTTTCGCCAAAAAACAAAGCGTAAAGCTGGCTCCGATAACTTTAATATATGGGCCAAATTCATCCGGAAAAAGCTCTTTAATTCAAGCTTTAATGCTGTTGAAACAGTCGCTTACTAGACCCAGCGAACAGGGTGGTTTAGTTTCCAATGGAGAATTTGTAGATTTAGGCGATTATGCAGCAATGGCGCATAATCACAATGTCGGAAACGAGATTAAATTTTCATGTTCTTATTCACCTTCAAAAAATGCCGCAAAAAATGAATGGTCTACTGGGTTTATGTCGCTGCCCAATACGCAAAGAAGAACGCATGAGCTAACTTATTTACTCTCTGGCAAGAATAGACAGAATAGAAATGAAGAATTT…
Psf	Hypothetical Protein	-		ATGCTAACCGACTTCCATCTAGATAAAAGCGTTTTTGATGCCGCAGTGTTGACGGATGAATCTTTTAGCACCGTGCACGATATAATAATCGATTATTGGAAGCGTTATGGGGTTCTGGTTATTCAGAGTGATACAGCAAATGAATATCTTGAATCAATCAAAAGTCTACCGCCAAAATTTCATCAAAGGTGGATTCAAGCGTTCACTGATTATTCAAAATTTAAGTCTGCGGGGACTTGGAATGAGTGTAGCTCATTCTCTTCCTTTGAAAAAGTGAGATCGCTCAGTCAGTTTTTTAAAGTCGCGTTAATGGAGGATACTTTTAGTGCTATAATATGCGATAATAAAAAATAA
Psf	Hypothetical Protein	-		ATGAAAGATCGGCACGACTACTTCACCGGCGAAGGCGAGCTGTGGTTCGACAATCAGAACCACATCGCCAGCGCGTTTGCTTGCAGCCTTACTGTTGCAAAGGCGTTCATCAAGAAATTGCGTGAGCATGGATACCTGACCATCGAGAAGCGCCGTATTCATGGCTGCGCATATTCCAACTCGATGACGATCACTCGCGACCTTATTCTGGCGTCCATGTCGCCGCTGGAGGCCATCCCTAAGCCTGTAGCGGTCACGCCAAACCCAAGAGGCGAACGTGTGCCTGAGTACACCCCTGCTCCCTTGCCAAAAGCGGCGCAGATTGCACCGGCGCCCAGCGTTATCGCGTACGACGAACACTTCGAAGATCAGCCGGAATGGATGAGAGACGTAGCCTAA
Psf	Hypothetical Protein	-		TTGGTTAGGTATTTGGGTCTTAAGTTTGAAGAGGAATACGCAGGCATCAAGAAATATACAAATAGTCAGATAAATATGTCGATTTTTCTTGATGGCAATAATGAGGTTGAGAGTATCTATTTTCAAGCGTTCGAAAGTTTCTTGGCGGAAATTTATAAGGCATGCCAAAATGAAGCGGTTTTTTCAGGGGCGGAAATATTTATTCCCGAGGAAATGAAAAGCTTTTAG
Psf	Hypothetical Protein	-		ATGAAATATGAAAATGTTCGACACATGCTAAAGACTGTTTTTTGTTCGGATTTTAATCTGGCAGAAGACGTTGCTATAGGTATATATGTTAATAGTCTTAATTCTAGTGGAAAAACAGATGAGATGAGGTATGAGTTAGCTGAGTGTCTTCATGATCAAAATGTTTCTTGGCGAGACATGTTAGTAAATGATGAGTACGAGGTCTTGGATTTTGAAACTGAGCAGGAAGCTAAGGATTATATTAAAAGGATTCTTTGGCAGCCATTGGATAAAAAAACCAATTGA
Psn	Hypothetical Protein	-		ATGACTAAATTTCTTTACCTCGTAACCCCCAATGATATTCGGATTGATCGGGAGTCGAGTCCACATACTGCTACAGTGCGAGGTGCGGGTGGCGAACCGGTACTGACAGTTCCCGCCAGCCTGCCTGACGAAGAAATAATGCATGTGGTAGACACGTTCAACCTTGTTTATGCGCAGGGATTTGAACTTACCAAACGGCAAGGAGGATAA
Psn	Hypothetical Protein	-		ATGAACGACGCACTCGACAATGACGAAGAAGAATTTGCCGCCTCGACCCTGATCGAAGCCATCGAGAACCAGATCGAATCCGGTAACCCGCCAGCGGCCAAGGCTGTTTTCAACATGCTTACCCTGGTTAACTACGAGCGTGAAGACATTCTCGAAATGATGGCGCACGTCCTGGCCATCGAAATCGACGCCTTGCTGGAGCAGGACCGTCCGTTCGATACGCAATGGTACGAAGCAGCGCTGCGCGCCCTGCCCGATCTGCCCCCGGAAAAGTAA
Psn	Hypothetical Protein	-		ATGAAAAACGAAAGTAAGCCGCCGATGTTCGGTCCCTCGGGAATCTTCGATACCACGACCTACAGGCCGCGCTCATTCAAAACCTTCTGGATGCCTTTGAAAGACGGGATATTTAAGATGAAAGCTGGCCAAGCTGAAATAGCTTGTGCCTAA
Psn	Hypothetical Protein	AC499_3105		ATGAAACTGCATGCCTTTTTACTTGCCTTGATGATCCCCGCACTGTCGGCGCATGCCGAAGCCAAAACCATAAACGTCCCCCATGACCCGACCGGGCAGCACGCGCTGGTGGAGAAAAGCGGCAGTCCCCAAGCGCGCGTCGTCGTTACTCGACGTGAAGGTCTGCTGGGCGTGATCTACTCCAAGCGCGTCTACAACTGCGCCAATCACACAGTGAACCTGGTGGGTACCGGCTCTACTCTGGAAATCATGGAACAGGCTCGCGCCGTCAGCGGCATGGGTCCGGTGATACGCGATTCCACAGCCGACTACATCGAGTCCGAAGCCTGCAGTTGA
Psn	Hypothetical Protein	-		ATGAGCAAACCATTCGATATGGAGCTTTTCATAGCTGGCGTGTTGAGTGGATCGTATGCGACGCGGCAACGCCATGTACGCCAAGCTAAGTTTATTCAATCCACCATCGAAGAGCGGTGGGGGCGGGATACCCCCTGGAAATGGCAGAGGAAGCATTTGTCTTGGTTTCTACGCCATCGCCTCAATCACCATAGTCACGCAACGCGCTATTACTACCGTCTGACGGTCCAGCTCTTAACCGTGAGGTTGGGTAAAGGCTGGGATTTTGAGGACTGA
Psr	Hypothetical Protein	-		ATGAATGAGTTTCTTGATCGCCAAGTCTCTGTATTGCATCGTCTTGTGAGCGATTACCGTGACGGTGTGCTCAATTTAAATAGTCTTATTCAAGGGGTTGAAGGTGTTAGGGCGATAATCGATTCCGAAGAATGGGCAGAAGCTGTATTTCCGCTGATTTCTTTGATGGAAGAAATAAATGGAGTTACTCTTGATGCTGGGCGTCATTTGACTGTAGATGAGAAAAAATTGATAGACAGTTCGCTGATTGAACTCGATGCGATAATTTCACGTCTAAGTTTATTTTGA
Psr	Hypothetical Protein	-		ATGTTTTCAAAAACCGATATTCAACGCGTTCTTGAAACGGCCTTTCTGCCGTCAAAGTGCGAGTGCGTCGTCGCGCTGGATGAAACCTTTTCAGTGAAGCTTCTCCACCCCGAGTCAGGCGATATCCAGCTGTATGTAAAGGGGCTGTCCTTGTCCGAGGTAGAGAGCAGCCGATCCATCGCGCGGCTGGTGCTTTCGCTGAGAGAGCAGAGGGATCTGATGGGGTTGATGGATTTGTCCATGAGGCGGTTGGCGTAG
Psr	Hypothetical Protein	-		ATGGAAGTTTTTATGGGTTCGATCATGACGTTTGGCTTTCCGTTTGCGCCTGCTGGCTGGATGCAATGCAATGGACAAACATTGAACATCAGTCAGTACAACGCCTTGTACGCACTATTGGGCGTCATTTATGGAGGGAATCCCTCGCAGAACTTCATGTTGCCCAATCTTCAAGGCCGGGTGCCGATAAATCAGGGGACCGGGGTCAACCTCACCAACCGGGTGATCGGCTCTGTATCGGGTGTTGAGAAGGTCACTGTGGCCATCGCCAACATGCCTGCACACGTGCACCAGATGAGCACGCTGACCGCAAACACCACCATCACATTGGCCAACCCGGCAGTGACCGGGGCGACCATCGCGCCCACCACAGACAATGCGTTCATAGGCGCTTCCACT…
Psf	Metabolism	ALO58_03976	Methylcrotonyl-CoA carboxylase carboxyl transferase subunit	ATGAGCGTTTCCGAAAGACGCGTCTCTAGGTTGTTTGATCCAGGTAGTTTCAAGGAGGACCTCGAGGGCCAGAACACCCATTTCATCTGCGGGGCAGGAACGATCCTCTCAATCAAGACCTATGTTGCGATGAGTCGCGGTCGTGACTGCGAGTTTCAAAGCAGTCGGCAATGGAGTACGGCTCAGCAAATTATAAAAACGGTAGGTTTGGCACGAGCTGCTGAAGCCCCGCTTATCTATATTCAAGATAAAATCGGGGGTAATAATGATACTGAAGGCTTTGATACAGCCAGGGTTTTTTCTTCAGATATGTCAAGTTTGCTTCTTTCCCCGTCCGGGATGGGCAGCGTCAGCGCATCGCTGGCAGAGTTGGCAAAACTCAATTTGCTGATGTCCGTG…
Psf	Metabolism	hcaD	Pyridine nucleotide-disulfide oxidoreductase domain protein	ATGCTGTTGGCGACCGGGGGCAGGGCGCGTTGCCTGGCACAGATCCCCAGGCACCTGAGCAATGTTTTCTACCTGCGCACCCACGATGAAGCATTGGCGTTGCGGGGTGCCTTGATCCACGGTTCACGCCTGGTGATCATCGGTGCCGGGTTCATTGGCCTTGAAGTTGCGGCGACGGCGCGGGCTCTAGGCTGCCAGGTGACGTTGCTCGAAGCAGGCCCTCGTCTGGCCGGGCGCGTCTTGCCTGAAGAAGTGTCCCGGGCATTGCTGGATTTGCATCGGCAGCACGGCGTCGATGTACAACTCAATGTCGTGCTTGAAGGCGTGCAAGGCAATGAGCGCGCCGAGTCAGTGCTGCTGGTCGACGGCCGGAGTGTGCTTTGTGACGCAGTGGTTGTC…
Psf	Metabolism	csgA	Putative Short-chain dehydrogenase/reductase (SDR) family protein putative Glucose/ribitol dehydrogenase	ATGAATTTGCTACCCGAACTGAACAGCGAGGCCAACGTGCTGATATGCGGGGCCAGCCGAGGTATTGGCTTGGCACTGTGCGCGGCGTTGCTTGCTCGCGATGATGTGGCTCAGGTATGGGCGGTCGCGCGACAAGCCAGTACTTCCACTGAGCTGGCAACGCTTGCAGAGCAATATGGCCAACGCATCAAACGAGTCGACTGCGACGCGCGCAATGAACAATCCCTTGAAGCACTCGTGAGCGAGACGCTTGAGGGATGTGAGCATCTGCACCTCGTCATCAGCACGCTAGGCATTCTTCATCAGGACGGTGCGAAAGCAGAAAAGGGCCTGGCACAACTGACACTTGCGAGCCTGCAAGCGAGTTTCGCGACCAACACTTTTGCACCGATCCTGCTG…
Psf	Metabolism	ALO61_200159	O-acetylhomoserine aminocarboxypropyltransferase	ATGTGTTTCTATAATCCATTGATTCGTCTTGCATGTGTCTATGAAGAAATTCGCAAGATGCGCCTGAAGGCGAGGATGCAGATGAATTTCTGGTTGTTCAACACATATTGTACTTTCAACCCTTACTATCCCCTCAACGATAATTGGAAGCAATTGACCTATTCCAAACCCAACATCTGA
Psf	Metabolism	PSPSV_C0023	Putative methyltransferase	ATGACGGCGTTACTCATTTCTGGAATGGGGCCCGAGTACCCTGATAATCAATTGCTTCGAGATTCATCGTTCGAGGCCCTGCTTAATCCTGCGGTAGCTGCCAACGCGGGGCGGTCTAAGTTTGACCTAAATAGGCTGCATTATAAGACAGCAGGCGGCCTGGTTTTACCCTTGCTCCGTAAACGTAAGGACGGGGGCGGTGCCAGGGCGGCCGGTGTGCCCATGTCCGTCGACGATAAAATATCAAAAGAGCCCAAGAGAACCTTTCACCTTACCAGTTTTACATTAGAGTCAATTCTCACGGGCGCCGATATTGACTTTGATTCAATGTCGACCGAACACATTTGGAATAATACTGGATTTGAACCGACAGGCGAGTACGATACGGTCCTTTTGTCG…
Psf	Metabolism	glnA	Glutamine synthase GlnA	ATGACATTTGAAGAATTACAACGCGCAGTTACCTCTGGTTCAATCGATACGGTACTTGTTTGCATGGTTGACATGCAGGGCAGATTTATGGGAAAGCGCTGTCACGCACAATTTTTTGTCCAGCACGGCTATCAGGAAACTCACGCATGCAATTACTTGTTAGCCGATGACTTGGAGATGCTGCCTGTGCCAGGTTACAGCAGTGCCAGTTGGAAAAGAGGGTACGGAGATCTCCTTCTCAAGCCAGATTTGTCAACCCTGCGGTCACTGCCGTGGCTGGATGCAACCGCACTAGTAATCTGCGATATATTTGATGCCGCTGGCCAGCCTACGGCTCATTCGCCTAGACAAATTCTGCAGAAACAGTTGCGCCGATTAGCTGATTTGGGCCTGTGCGCC…
Psf	Metabolism	metA	Homoserine O-succinyltransferase	ATGTCGATCATAGTTCCCAAAGGTTTACCCGCAGGTTACACACTCGCGACAGAAGGCGTCATGGTGATGAATAATGACAGCACGGTCTGTCCGCTTCACCGGCCGTTGCGCGTAGGCTTGCTGAATCTTATGCCAAACAAGATAGATACAGAAATACAGATCGCACGTTTGCTGGGGTCTACCCCGCTGCAAGTCGAACTGACACTGGTCAAAATAACTAGCCATTCACCCAAAAACACGCCGCACGAGCATCTAGCATCGTTTTATCAAGATTGGCACGATATCCAGGCACAGAAGTTTGACGGGTTCATTGTGACCGGAGCACCGGTCGAAACGATTCCTTTCGAGCAAGTTTATTACTGGCATGAACTAACCCACATTTTTCGGTGGACGCAAACC…
Psf	Metabolism	pelP	Pectate lyase	TTGACGGGCGGCATTCTTGTATCGCTATTGTCTGTCAGCCTGTCTGCCCACGCCGATACCGCCACCGATATTGCCACTACCGGTTGGGCTACTCAAAACGGGGGCACCAAGGGTGGTTCGAGGGCAGCAGCGAATAACATTTATACGGTGAAAAACGCCGCCGAGCTGAAAGCCGCACTGGCTGCGTCGGCAGGCAGCAACGGCCGGATCATCAAGGTGACAGGGGTTATTGATGTCAGCGAGGGCAAACCGTACACCAAAACCTCTGATATGAAGCAGCGCGCCCGCCTGGACATCCCCGGCAAAACCACGATTGTCGGCACCTCCAGCAGTGCCGAGATAAGGGAAGGGTTTTTCTACGCGAAGGAAAACGACGTCATCATTCGCAACCTGACCATT…
Psf	Metabolism	phnW	2-aminoethylphosphonate--pyruvate transaminase	ATGTCTACGCAGCATCATTACTTAATGACACCGGGTCCATTGTCGTTAACCGACGACGTCAAAGCGCAGATGCAGTTTGATATGGGATCACGTGATCAGGCGTTCAAAAACATTACCGCTCTGATGCGTGAGCGGATTTTAGATCTGATCGATGGCTGTGGCTCGCACTCGGTAGTGCCAGTCCAGGGTAGCGGTACTTACGGTATTGAGGCCGCATTGACGTCGTTCATCTCGTCGTCTGATCGACCGCTCGTATGCATCAACGGCATCTATGGTGAGCGGATCCTGAAAATTCTGAAATTACGGGGCGTTCAGGCGGTTTGTATCAGAGCCCCGAGTCACGAGGCGCTGTCAGTCATCGACATCGCCGCTTACTTAGAGCAGGATCTATCGATTACA…
Psf	Metabolism	puuD	Gamma-glutamyl-gamma-aminobutyrate hydrolase	ATGACTAACAAATATTTTGATGCGACCCGTGCTGTAGTCGGCGTGTCGGCAAATCGGCAACTCCATGATGGTGTTCACCGTGACTGGTTGCGGCGGCGTTATATTGAGGCACTAGAACGCTACGCGTCCGTTGAGTGCGTGATCATCCCTACCATCGACGGCAACCTGTCCAGGGAAGAAACCCTGCGCAAATTCCGTGATGTGATGTGGCGTCTTGACGGTCTCGTGTTGACCGGCGACGAATCGAATCTTGATCCGAACATCTTCGACAAACAACTGGCCTGGCATTGCACCGCAGACGATGTTGTTCCAGGCGAGCGGGACCGGCCGAGGGATCGTCTTTCGAGTGTTGCATTGTCTGTTGCGATCGAATTCGATATGCCGATTCTCGGCATCTGC…
Psn	Metabolism	guaB	Inosine-5'-monophosphate dehydrogenase GuaB	ATGAAAACCGTCGCCCAACTACTGAAATTGAAAGACCTGCAAAACCAGCAAGTACATACCATCGGCCCGGACCAGATGGTGCTCGATGCGCTCAGGCTGATGGCGGAAAAGAACATCGGTGCGCTGCCGGTGGTCGAGGGCAACGTGGTGGTCGGCGTCGTCAGTGAGCGCGACTATGCACGCAAGGTGATCCTCAAGGGGCGCTCCTCGGTGGGTACGCCGGTCAGAGAAATCATGAGCAACAAAGTCATTACCGTCGACTCGCAACAGAGCGTCGAAGCGTGCATGGGGATCATGACCGACAGCCATCTGCGCCATCTGCCGGTCGTGGAAGACGGCCAGCTGCTGGGCCTGCTGTCGATCGGCGACCTGGTGAAGGAAGCCATTGCCGAACAGGCC…
Psn	Metabolism	ttuC	Tartrate dehydrogenase/decarboxylase TtuC	ATGAGCAGTTACAACATTGCAGCAGTACCCGGCGACGGCATTGGCGTGGAAGTGATCGCCGCAGGTGTTGAAGTCCTGCAGGCGCTGTCGAAAAAATCCGGCTTCGACCTGACCTTCAAACACTTTGACTGGAATTCGGATAACTACCTGAAGAACGGCCACTACATTCCTGAAGGCGGTCTGGCCGAACTCAAGACATTCGATGCGATTTTCTTCGGCGCAGTGGGTGCCTTGAATGTACCCGACCATATTTCCCTGTGGGGTTTGCGCCTGCCGATCTGCCAGGGCTTTGACCAATACGCCAACGTACGTCCAGCGCGCGTTCTGCCTGGCGTAAAGAGCCCGCTGCACAACGGCCACGAGATCGACTGGGTCGTCGTTCGCGAAAACTCCGAGGGC…
Psr	Metabolism	hutI	Imidazolonepropionase-related amidohydrolase	ATGAGTAGTGCTGATCCTACACGCCTGATCCTGCGCAACGGCCGTCTGCTGGACCTGCAAAAAGGGCAATTGATTTCCGGCCAGGAAGTCGTGATCGAGGGTGAGCGCATTATCGACGTGCGTGCCGAAGGCGAGCCTGCCGCGGTTGGCGCTCAGATTATCGATCTGGGCGGCAGAACCCTGATGCCCGGCCTGATCGACTGCCATGTGCATGTGCTGGCTTCCAACGCCAACCTGGGCATGAATGCCCTGCAACCCAACGCAATCATCATGTACCGCGCATTACCGATTCTGGCTGCGATGCTCAACCGCGGTTTTACCACTGTTCGTGATGCTGGGGGTGCCGACTGGGCGCTGGCGCGTTCGATCCAGATGGGGCTGATTCCCGGGCCAAGGATC…
Psr	Metabolism	PSPPH_1510	Polysaccharide lyase family 8, super-sandwich domain protein	ATGGACGCAAACACTTGGGTTTCGATGAGGGAAATAAACTCTGAGCGGGATCTGATCGCGGGGGAGAATCTACAGATCACTCTTATCAATACCGCAAGGGGAGAACCGGTAGAAACCGTTCGGTTCTCTCCGACGCCTGCAGTGGGGCAGTACGAGTGGACGAAAGCTTTCGCAGATCACATCAACGCTACGGCCGTGCACCTACGTGCAGGCGTCCGGCAGACCGATGGGACATTCAAGACCGAGCACAGCAGTTACTTGAATAAAATATGGACAGATTCAGCGCCTGATCGTGTTGCGCTCACCACCGCATGCCGTTTCAATCAGTGGTCGGATCTATATACAGTCAACGCGGTAGGCGCGTTGCCTGAAGGTACAACTATCACGTGTAATCTTCTC…
Psr	Metabolism	Psyr_1434	Antibiotic biosynthesis monooxygenase	ATGCTTTATATGGTTTTCAGCGGCACTATCAAAGACGGCAAAACCGAAGAGTTTTACCGCGACATCGCAGCCGTATCGCAAAAACTCACCCTTCAGCATGATAAGGCAGTGGTCTACCAATGGCATCGGGACGAAGAGAATGCAAATCGCTTTTTCCTGAATGAGCAATGGGAAAGCGTCGAAGATCTGCATGCCCATTTCGAGACTCTCTACAAAGCCTTCGGTCCGGCTAAGCCGACTGAACGTTTGCCGTCCAAAATCCTCGACTACCTTGACGAGGCCAGAGTAAATTTCTATCAGACAGTTGGCTGA
Psr	Metabolism	mshD	Mycothiol acetyltransferase	ATGCAGACTCGATTGGTCGACTACCACGACCTCAGCGCCTCTCAACGCCAACAGCTCGGATACCTCGAGGTGACGCAGGAGCAGACACAGTTCTCCGGTGATATTTACACCGCGCTCAATACTCTGCTGGTCAACCCCAGCCCGAATGTTTGCGGCGTTGTGCTGCTGGGCGACGACAAGCCGGTGGGTTTTTTCCTGCTTAAGCGTGGCGACTGTCTGCCGCACTGGGCTCAGGAGGAGCTGGCTGCGACGCTGCATGCGTTGCAAATAGATCATCGCGAACAGGGCAAGGGGCTAGGCAAAGCGTGCTTGCAGGCGTTGCCTGCGGCGCTAAGCCTGAAGTGGCCAGACATCAAGCATTTGATGCTCTCGGTAGATGCAGATAATAGCGCTGCTATC…
Psf	Secretion Systems	hxcU	Type II secretion protein HxcU	ATGAGTATGGACACACAACGGGGTTTTACTCTGATCGAGTTGATGGTGGTTCTGGTCATCATTGGCACCGTCAGCGCAACGGTGAGCATGAGCATCAAACCCGATCCTGCCGCTTTGCTGCGCAAGGACGCTGAACGCCTTGCACATATGCTGCACATTGCACAGGTCGAGGCCAGGGTCGACGGTCGGCCAATCACCTTGCTGGTCGATGGCAAAGGCTTTGGTTTCGCACGACGTGCCGAGCAAGGTGTGGGCTACGACCGCTTCATGAACGACCCGCAGCTGCGTTTCAGAGCCTGGGAAACACCCTCCATACGCATCAGCGTAGACCCGGCGCAACGAGTGGTGTCAGGTCCCGAATGGATCGTCGCACCGCTGCGCATCCAGCTCTCTGACGGT…
Psf	Secretion Systems	hxcP	Type II secretion protein HxcP	ATGGCATTTTCGTTTCATCCATTATCAGCGCCGCGCCTGGTGCAATCGGCGGCCTTGATTGCAGCACTGGCGGGTATCGCACTCTGGTCGTCGCTGTTGCTTGCGCTCGAGCCTGTGCGCGCACCCTTGCCGGAAAGCGCGGCTCCCGCTGCCGATGTCGGCAGTCCTGCCCGACAGTGGTTCGCCAACCAGCCACTTCAGGTCCGGATCAAGGTCACCGGTGTCATGACCGGGAGCAAAGGCGCGGTGGCGATTCTCACTGTCAACGATAGACCGGCGCGCAGCTATCTGGCGGGGGAGTTGCTTGCCAAGGATGTACGTCTGGTGGCTATCGAGAGTGACGCAGTAGTGATCGAGCAGGGTACCGAGCGCACACGATTCAAGGTCGCCAGCCTGGCA…
Psf	Secretion Systems	hxcV	Type II secretion protein HxcV	GTGGCGCTGTTGATCATCGCCGTGGCAATGGCGGCGGCCGTGCGCTTGAGCGGGGTAATGACCTTCAACAACGGTGTGTTGCGCGACCGCGCCATTGCGCTGCTGGAGGCGCAGAACCAACTGGCCGAATTACGCATGATGACAAGGCTCAGGCCTGGTTTCACAGCCCGCAAGTGCGACCAGGGCAGGCGCTCGCTGACCTGTGAACAGACACTCAAAGCCAGTGCAGACGGAATGTTGATGCGGGTCAGTCTGCGAGTATTACAGCGGGACAATAAAGCGCCACCACTGGCCCGCCTCGATACCGTTATAGCGATCCGACGCCAGCCGAAAGAGTCTCCATGA
Psn	Secretion Systems	virB1	Type IV secretion system element	ATGCCAACAGTACTTCCCTATTTTTTCAGCGACTCTCTGCGCAGCCGATTCACACAGGACATTCATGACGCAGTCGGCAGCTCACGCATCAGCAGTGAAGATGGCAAGTGGCTGCAATTATTGGTCGGAGTAAGTGTCGAGCCCAACAGCGATGCACCCCTTCCAAGAGCTGATCGGCTGATCATAGGCGACAATTCGCCCGCTAACGCCGAACTTGCGGGTGCCTTGTTAATCAGTGACCCCACGCCAGGTGTCGCGCCAGTCTTTTTGAGTACCCTGACCTTCGGGGTCGAGCGATTCGAGAGCCGCACTTCGCTGCTAAGTGCCTTGCAGCAGCGGTTTGGCGACGTCAGCGATATATCGACTATCGAGGCAGAGCGTGTCGAGGGCTCGCTCTTC…
Psn	Secretion Systems	orf215	Twin-arginine translocation pathway signal	ATGAATCCTCCCGATGATCCCCTTCGCCGCAAGGTCATGGCCACATTGGCCGCTCTCCCATTACTGGGTATGTCGTCTCCTTCTGTGGGGGATAGCACCAAGTCGAAGTCCGGCTCGCGAACGCTGGTTGCTTACTTTTCGCGATCTGGTAACACGCGGGTTGTTGCCGGTTTGATCCAGCGCGCCACTCACGCAGATGTTTTTGAAATCCGATCCGCTAAACCGTACCCAGAGGAATACCTCGCTACGGTAGCGCAGGCACAACAGGAACGGGATAGCGGTTTCGAGCCGCCACTGGATAGCAATGTGGCGAACGTTGCGGACTACGATTCGATATTTCTGGGCTTCCCCATATGGGGAACAACAACGCCGCCAGCTATTCGCACGTTTCTTTCGAAT…
Psr	Secretion Systems	ORF2	Secreted protein containing DUF1329	ATGCTCATGAAACAACTGCCGGGGTTCGCGCTGGCGATGCTGCTCGCGCTCAACACCAGTCTGGCAGCTGAGGCTACGCTGCTCGGAAACCGCCTGACACCGCTGGGAGGCGAGGTGGCGGGTAACGCAGCAGGGACCATCCCGCCATGGCGCGGCGGAATCACTCGGCCTCCGCCTGGATACAAGGGCTCAGGTACGCGGCATGTCGACCCGTATGCCGCAGACAAGCCCTTGTTCACTATTACGCACGCCAATATGCAGCACTATCGCAGCTACCTGACACCTGGGCAGGTGGCGATGTTCGAAACCTGGCCTGATAGTTATCAGATGCCGATATACACCACCCGACGTTCCGGGTCGGCACCGCAATGGGTGTACGATAATACACGGCATAATGCA…
Psr	Secretion Systems	cagZ	Type IV secretion system element	ATGCAGTCGTTTCGTGCAGCCATCCTAATTTCTTTTACCCTCGCCACACCTAATATCTTTGCATCTGCCATGTCACCGTCACTGTCACCAGAGGGAATGTATCGAACCCATGCACAAAACTACAAAGACCTTGTTCTTGCAACCTGCATTGCAAGCGCTTATAGATATAATGAAAACGTCGGAATAGATGCTGGCAGCAGTATAACCGCGCTACGCGACTGGGCCCATTATGACTGGGAAAAAAGCCCCGAAAAGCTTGGAGAACTCGTGGGCAAATATCTCGCCAGAGACTATACAAACCCACTGGTCGAGTCCGAGGTAAGAGGCGTGAGATTCGACTTCCTTAAGTGCCTTGACCTTTACCATAGCAAAAAGCTGGATGTACTGACAAAAAACGTG…
Psf	Toxins, antitoxins	ALO43_200111	Bacteriocine	ATGAACTATGAAATGCCAGAAGCGATACCTCCCGGCGTTAGTGTCGATGTGCACATGAAGCTTGCGAACGATCAGTGGAAGAAGGACCCCGCTGTCGGTGCATTCATGAGTTGGTTTTATTACAAAGTACGTAATCATGGTCCATGGGACTATAAGCAGCAGAATCATGCGTGGGAAGATTTCGGCAATTTTCACTACGGCGCCGTGGGCAGAGCTGGTCCGTTGCCTGATCAGATTCTGCTGAGGGCTGCGGGGTTTGCTCAGAAACGTTCAGGGACGCAGAGCACCAAGGTGGATTGGGGGAAGTGGTACTGGCGTGCGCCGTATGGCGATGATCCAACTGACCAATATTGGATAGAACAAGGTATTGAATATGCAAAGTCAAAAGGATACTAA
Psf	Toxins, antitoxins	rtxA	O-acetylhomoserine aminocarboxypropyltransferase	ATGTCACGCATTATTCACGATAACAGTATGTCTGTGGAAACGGCGCTTTTGCATGCGGGCTATCGTCACGACCCCACTACCAAGGCCGTCGCGGTGCCTATTTACCAAACGACAGCTTACGAACTTGACGGTGACTTGGCCCGAATTGCAGACATTTACAATGTAAAAAGTGACGGTTTTACTTACACACGCATCATTAACCCTACTACGCGCATTCTTGAACAGCGGTATGCAGTTGTCGACGGTGCAGTTGATGCCTTGGCCGTGGCCTCAGGGCAGGCTGCGACTTTTCTTGCTCTGGTAAATTTGTGCAGTGGGCGTCCAGGCGATAACATAGTCGTTTCAAAGTATCTATATGGAAACTCATGGAATTTATTATTTAACACCTTCAAAAGACTT…
Psf	Toxins, antitoxins	rtxC	dihydrorhizobitoxine desaturase	ATGGAAACGTCTGATTTCTGGAAGCTACGCAACAAACGGTTTAATACATTTCAGTTTTCTCGCGACATCATGCGCGAGTTGGCTAAACTAAGGCCTGATAATATTACCGGCGCGCTGTATATACTAAAAGACTACTTAGTCATACTGACTTGTGTGTTTGTCACGCTGAACATCAGTGAGTGGTTTTACCCGATTGCTGTGCTAATGATTGGCGCGCATCAGCGAGGACTTACGACGATCTCGCATGATGCTGCACATCGAATACTCGCGAAAAACACGTGGTGGAACCACTTTCTAGGCACAATATTTGCGGCCTACCCGATTTTTCAGCGGCATTGGGCTTATCGCGTTTCTCATGTGCATCTTCACCATCCGCATCTGGGCGATCCCGAAAAAGAT…
Psn	Toxins, antitoxins	hsvC	Phevamine A biosynthesis	ATGGACAAAAATAAGCCAAACACTATTCTGATCGTATCTTCCGAACTGGATGTAAGCGAGGTGGTCTCCCGAATCAGGAGTATCTATCCGATCGCTGCCTGGACGTTCATCTACCTTCTGGAGGATCTTCTGGGGCAGGCGGGAGAAGAGCTGAATCGCGATGGACACTTTGTGATCCGAGACTTTGCCGTGCACACCGAGGTCGAAAAGGTATTCGGTCAGATTGCAACGAAATATTCCGTCACCGCCGTCATTCCGAATGACGAGTTTGCGGTATACATTGCTGCATGGGCCAACGACTGTTGGCAGCTGCCTGGATTGACGTTTGACGTGGCGACACGGTTCCGTGACAAAAAGCGAATGAAACACATTGCCCAAACGTTCAATATCCCGACAGCA…
Psn	Toxins, antitoxins	dinJ	Antitoxin DinJ	ATGACAGCACTACTGAAAAATACCGACGTGCGTTGCCGCATCGAAGAAGATTTGAAAGAGCGAGCTACTGCAGTGCTGAGCGCTTGCGGCCTGAGCCTGAGCGATGCGATGCGTCTCTTTCTTCGTCAAGTTGTGGAAACCAGGGGGCTCCCTTTTGAAGTGAAGGCGCCTTCCGAGAAAACGGCTCGAGCTTTGGCTCAAGCCCGTGAGATCCGCAGTCGGTTCGACTCGATTGACGAATTGTTCGAGGATCTAGATGGCAAAGAAGCCCGCAAGACCAGCAAATCTAAAGCGCGCCCCGTTGCCAAAGAGAACGGCGTACACGCCTGA
Psn	Toxins, antitoxins	parD	Putative stability determinant	ATGAGCGTTCGAAGTTCTCCAATCGTGTCGGAATTTGAAACTGAGAAACAGGTCACCCGCTATGACAAGTGGTTTCGTACGCAGGTCCAAGCCTCAATCAACGATCCAACGCCCAATATTCCACACGATCAGGTCATGGCCGAGATGCATGTCTTTCTAGAGTCGAAGCAGACCCCGCCAGATGCTGGCTGA
Psf	Transport	potC	ABC transporter, permease protein	TTGGGGGCCAACCGTTTCACCCTGTTTCGGCAGATCACCCTGCCGATGATCCTGCCCGGCGTGGCAGGCGGCTGGTTGCTGGCGTTCATCAACAGCTTCGATGAAGTCACGCTGTCGATCTTCGTCACCTCGCCTGCTACCCAGACCCTGCCGGTGCGCATGTACGTTTACGCCACCGAATCCATCGACCCGATGATGGCTGCCGTATCGGCACTGGTCATCGCCCTCACCGCCGCCACCATGATCCTGCTCGACCGGGTCTATGGGCTGGATCGGGTGCTGGTCGGCAAACACTGA
Psf	Transport	rhtB	Homoserine/homoserine lactone efflux protein (LysE superfamily)	ATGGATTTACAGTTGCTGGTCCTGTTTATTGTTGCTTTCACGTCGGCCGTTGCTGTGCCCGGCCCAAACGTCGCGTTTGCCGTCGCCCAAGCTCTCAAATATGGAACAAAAACGGTAGTCCCCTGTTCATTTGGTTTCGGGTTGGCAACCGCAATCCACGCGGTAGTCGCGCTTTCGGGTGTCGGATTGATCATTCGCGATCACCCTTGGGTTCTGAATTACCTGCGATGGCTTGGGGCAATCTATCTTGCCTACCTTGCGATCAGCACTTTCTTTGCAAAGCCGTCTCCGAGCGAGACAAATGTTATCGTTTCGAGTCCAAGGCAGATGTTTATCGATTCGCTGCTCGTTGCTTTAACCAACCCGAAAGGCTGGTTAGCGACCTTGCTTACTTACCCT…
Psf	Transport	proW	Histidine transport system permease ABC transporter protein	ATGTTTCCTGAAAGCTTCACTTTCTCGATCGCCAACTGGGTCAACGACGGGGTCGACTCGCTGGTGACTCAGTATGGCGATGTGTTCCGGCACATTTCCGACACCCTGCTATGGGCCATCGTCAACCTCGAAAGCCTGCTGCGCATGGCGCCGTGGTGGCTGATGCTGATAATCGTTGGCGGCATTGCCTGGCACGCGACACGCAAGATCGTCACGACGCTGGTCATCGTCGGCCTGCTGTTTCTGGTCGGTGCGGTCGGGTTGTGGGACAAGCTGATGCAGACATTGGCGCTGATGCTGGTCGCCACGATCATTGCGGTACTGATCGGCATTCCACTGGGCATTCTCTCCGCGCGCAGCAATCGCCTGCGCTCGGTGCTGATGCCGCTGCTGGACATC…
Psr	Transport	mglB	Sugar ABC transporter, periplasmic sugar-binding protein	ATGCCCTTCTGCAAACTGTTTATCGCCGTGCTGTTACTGGTTTCCAGCCAATGGGCTGCTGCGAGCTACCGAATTGGCGTCACGATCGCCAGAGTCGACGATAACTTCATGACCTATGTGCGCAGCGGCCTGGAAGAAGCTGCCCGAAAAGAGAATGTGCAGCTCCAGTTCGAGGACGCTCAAGGCGATGTCGTTCGCCAGATCAATCAGGTTCAGGGCTTTCTCAGCCAGAAAGTGGATGCGGTTATCGTCTTGCCGGTGGACACCGCCGCCACGGCAAATATGACCCGCGCAGCGGTCGAGGCAAAGATGCCGCTTGTCTACGTCAACCGTCACCCGGATGAGCGCGTCTTGCCCAAGGGCGTTACCACCGTGGCGTCCAACGACATTGAGGCAGGA…
Psr	Transport	yeaN	Cyanate MFS transporter	ATGACTGCCAAGGCTCAATCCAGCCCCCAACCGATTACCGATCAAGCCCATCCTGTTCTAAAGCGCCCCTGGCTGTTGCTGCTGGGTCTGGTGCTGGTCGCCCTCAACCTGCGCCCCGCGTTATCCAGCGTTGCGCCGTTGCTTAACGAGGTGTCCGCAAGCCTTGGGATGTCGGCTGCCGAAGCTGGTCTGCTGACCACCTTGCCGGTGTTGTGTCTGGGCCTGTTCGCGCCATTGGCACCGATTCTTGCCCGGCGTTTTGGCAGTGAACGGGTGGTTTTGGTGGTGCTCCTGACACTGGCGTCGGGTCTGGCAGTACGCAGCCTGTTCGGCGAAGTCGGCCTGTTTACCGGCAGCCTGCTGGCGGGCGCGAGCATTGGGGTCATCGGCGTATTGTTG…
Psf	Various	algY	Calcium-binding protein	GTGGCCGATTACCTGAGCGACAGCGTGTTTGAAAACAACGTTGCGTACGACAACGATCGTCACGGCTTCAACGTGGTCACCAGCACCCACGACTTCACCCTGAGCAACAACGTTGCCTATGGCAATGGCAGCACCGGCATCGTGGTGCAGCGCGGCAGTGAAAACATCCCCTCGCCTGCCAATATCACCATCACCGGCGGCGCGGTCTATGGCAACGGTGCTGAAGGCGTGCTGATCAAGCTGTCCAGTCAGGTCTCTGTCAGTGGCCTGGACATTCACGACAACGGCAGTGCCGGTGTGCGCATCTACGGCAGTTCCGGGGTGGATGTGTTTGATAACACCCTGAGCAACAACTCCCTCGGCGCCCCGGTGCCGGAGATTATCATCCAGTCTTACGAC…
Psf	Various	tfpO	Putative pilin glycosyltransferase (Type IV pili)	ATGCAGTTTCTATCCGCCTCCACAGCAGCATTCCTCAGCTCCGCCCCAACCCTCGACACCGACCTCCTACTCGACGGCTTTTCCAACAAACGTTTCTACGGCCAATTCCAGACCTTCACTCTGCCCTTACTGGTGCTGCCACTACTATTGCCCTCCACACGACGCTCAATCAAGATCGGTTTGTTCTGCCTGACCAGCCTCTGGTGGATGATCGCGATCAGTGGGGGGACTCGCGGTACATGGCTGGGCATGGCCGCCGCAGTTGCAGTTGTGTTCTGCCTCGGACGTGCCGGACGCCGTTGGGCTGGTTGGCAGATGGGTGCGGCCTCGACGGGGCTTCTGCTGTTTACCCTGCTATTCAGCGTGCTACCAGGCCTGCTGGGTATCGAAGTCAGCAAT…
Psf	Various	ALO39_100267	Putative Lipoprotein	TTGAAGTCATTTAGCAAAGTCGTCGCCGCAGCAGTATGTGTTCTGGTTCTGGCGGGTTGCACCGGCACCCCTATGAAAACGCCGCAATACGACAGCAGCCAATACACCGTCGTCGGTCACAGTGAAGCAAGCGCCACCGGCCTTATGCTGTTCGGTCTGATCCCGATTCGTCAGAACGACCGTTTCGTTCGTGCGCAGAACAGCGCCATTCAGGCCAAGGGTGGCGATGCGCTGATCAATACCCAAGTGCAGGAGAAGTGGTTCTGGGCCTGGGTTCTGAACGGCTACACCACCACCGTTTCTGGTGACGTGATCAAGCTGAAAACGGCTAAATAA
Psn	Various	inaZ	Putative ice nucleation protein - Allele variant with an in frame insertion	ATGGTGAAATTCCAGCGGGCGCAAGTCGTTCATGTCGGTGACAAAAGCAGTGCTGCACATTACCTCTTGATGCACCGGGCCAGTTACTCATCGACAAGTCCCCCTGCGGCTGTCGAGGTTCGTCCGGCCAGTGGCGAGCTTGTTGTCAGTCATGAAGTATTTGACGTGGCATCAGTGAGTGCCGCTGTCGGCGCGGAGGGTAATCTTCCCGCCGTCACCACGCAGACGCTGCAGACAGCGACCTACGGCAGCACGTTGATTGGTGACAGCCACAGCCAGCTTGTCGCGGGTTACGGCAGCACCGAAACGGCGGGAAGCCATAGTGATCTGACCGCTGGGTACGGCAGCACCGGCACGGCAGGCGCGGATAGCTCATTGATCGCCGGATATGGCAGCACC…
